# Supplementary material for: Transcriptome analysis of pig intestinal cell monolayers infected with Cryptosporidium parvum asexual stages
Source: Parasit Vectors. 2018 Mar 12;11:176. doi: 10.1186/s13071-018-2754-3 (PMC5848449; doi:10.1186/s13071-018-2754-3)
Supplement: Supplementary file 3 — Table S1. Host cell genes differentially expressed at a FDR < 0.05. (XLSX 92 kb) [file 13071_2018_2754_MOESM3_ESM.xlsx]

## Sheet: differentially expressed
up-regulated in control monolayers								up-regulated in infected monolayers
geneID	base mean	log2(FC)	SE	Wald stat	p	adj p		geneID	base mean	log2(FC)	SE	Wald stat	p	adj p
TXNIP	174.213	-2.31416	0.299216	-7.73407	1.04158e-14	3.23652e-13		NOR-1	15.5933	2.68261	0.334123	8.0288	9.84324e-16	3.85855e-14
JAK1	95.3991	-1.87562	0.189659	-9.88945	4.62558e-23	3.80193e-21		PLAU	13972.8	2.3223	0.132721	17.4976	1.49433e-68	1.90378e-65
SLC46A3	138.174	-1.86321	0.212642	-8.76217	1.91535e-18	1.01673e-16		RCAN1	121.65	2.23772	0.206267	10.8487	2.02389e-27	2.71414e-25
PHGDH	41.9623	-1.81004	0.234025	-7.73436	1.03921e-14	3.23652e-13		PTGS2	1812.75	2.12693	0.11807	18.0141	1.51038e-72	3.84846e-69
PC	294.557	-1.80092	0.164134	-10.9723	5.19554e-28	7.7872e-26		HBEGF	102.798	2.0242	0.188642	10.7304	7.32981e-27	7.78182e-25
CDKN2B	45.0501	-1.67603	0.232585	-7.20609	5.75811e-13	1.37118e-11		LOC100155620	175.276	2.02392	0.15832	12.7837	2.02154e-37	8.58481e-35
SEPP1	876.191	-1.6471	0.263248	-6.25685	3.92832e-10	6.95095e-09		CXCL2	74.9362	2.02302	0.216924	9.3259	1.10041e-20	7.18936e-19
ANGPTL7	37.2361	-1.53137	0.283649	-5.39882	6.70818e-08	8.33777e-07		RGC32	170.403	1.97855	0.135994	14.5487	5.94976e-48	3.79e-45
SLC7A4	192.737	-1.51965	0.153496	-9.90026	4.15187e-23	3.52632e-21		CD69	30.5089	1.95585	0.260105	7.51947	5.49991e-14	1.49083e-12
CYP4F55	57.1393	-1.50379	0.205741	-7.30915	2.68839e-13	6.78219e-12		TNFAIP3	240.335	1.90121	0.189188	10.0493	9.25067e-24	8.12783e-22
GNA14	61.5602	-1.46395	0.223394	-6.55322	5.63096e-11	1.11222e-09		CAV1	111.681	1.8606	0.192595	9.66068	4.42933e-22	3.31939e-20
IFIT1	934.88	-1.43992	0.175645	-8.19792	2.44577e-16	1.02161e-14		KLF4	192.174	1.81453	0.14901	12.1772	4.11046e-34	1.16372e-31
ETFB	118.571	-1.43089	0.160942	-8.89068	6.07356e-19	3.51714e-17		BNP	9.56117	1.77892	0.335418	5.30358	1.13551e-07	1.34571e-06
DNAJB13	70.1413	-1.42543	0.218603	-6.52063	7.00118e-11	1.36176e-09		AREG	360.034	1.73064	0.1684	10.277	8.9497e-25	8.44586e-23
CROT	252.996	-1.40987	0.12873	-10.9522	6.48801e-28	9.18414e-26		BMP2	95.7875	1.71181	0.206135	8.30429	1.00418e-16	4.26441e-15
HNF4A	14.2747	-1.3838	0.338141	-4.09237	4.26979e-05	0.000311731		MSX1	62.4262	1.70201	0.198189	8.58785	8.86082e-18	4.3418e-16
ADAMTS1	7.38707	-1.37564	0.342748	-4.01357	5.9808e-05	0.000415233		NR4A2	58.8923	1.64072	0.209282	7.83973	4.51527e-15	1.62041e-13
ALDH2	599.164	-1.36839	0.155163	-8.81901	1.15479e-18	6.53868e-17		BDNF	64.3149	1.56855	0.200219	7.83417	4.71941e-15	1.67015e-13
ATG2A	395.54	-1.32061	0.109935	-12.0126	3.05053e-33	7.06613e-31		DPP4	7.92179	1.56496	0.338605	4.62179	3.80437e-06	3.6718e-05
EFNA1	194.059	-1.30044	0.134221	-9.68876	3.36595e-22	2.68014e-20		RGS2	37.5174	1.50429	0.274451	5.4811	4.22695e-08	5.41219e-07
TNFSF10	52.9254	-1.27638	0.225193	-5.66793	1.4453e-08	2.08058e-07		IDO1	34.3429	1.47651	0.267726	5.515	3.48771e-08	4.58076e-07
SYK	22.9212	-1.26257	0.267856	-4.71361	2.43366e-06	2.43175e-05		SPP1	450.983	1.41153	0.114474	12.3305	6.20629e-35	1.9767e-32
LOC733653	69.4222	-1.20421	0.213092	-5.65112	1.59405e-08	2.2517e-07		TCF19	63.8346	1.38522	0.205266	6.74841	1.49471e-11	3.09635e-10
CLDN8	7.0058	-1.18776	0.344223	-3.45056	0.000559429	0.0030523		TPM2	58.5639	1.31694	0.203366	6.47571	9.4368e-11	1.7944e-09
FGL2	27.6775	-1.18549	0.26134	-4.5362	5.72777e-06	5.21227e-05		CCN2	1164.38	1.3133	0.236931	5.54296	2.97405e-08	3.96747e-07
DPYD	32.6591	-1.18112	0.249862	-4.72708	2.27772e-06	2.29392e-05		F3	3463.71	1.2849	0.13648	9.41457	4.75039e-21	3.27135e-19
OCA2	6.67454	-1.17994	0.343421	-3.43583	0.000590748	0.00320261		MLLT11	104.684	1.24918	0.154862	8.0664	7.2404e-16	2.88258e-14
HPS3	94.5161	-1.16525	0.17179	-6.78299	1.17712e-11	2.47876e-10		SPRY1	17.4611	1.21401	0.311997	3.89111	9.97879e-05	0.000657001
FBXO21	278.377	-1.1503	0.11932	-9.6404	5.39756e-22	3.92943e-20		SLC25A25	58.5408	1.20016	0.189665	6.32781	2.48664e-10	4.49401e-09
ZC4H2	35.0362	-1.13988	0.227347	-5.01382	5.33597e-07	5.88574e-06		PHLDA2	1421.94	1.18941	0.101827	11.6808	1.59828e-31	2.90886e-29
PMEPA1	278.362	-1.13159	0.146759	-7.71059	1.2524e-14	3.75425e-13		BCL10	13.8962	1.17184	0.321578	3.64405	0.000268381	0.00157566
CCDC113	11.9855	-1.11198	0.327735	-3.39294	0.000691475	0.00364778		NFKBIA	290.584	1.13689	0.2012	5.65053	1.59952e-08	2.2517e-07
PITX2	312.014	-1.08624	0.100506	-10.8077	3.16439e-27	4.03144e-25		AURKB	81.8506	1.11363	0.190266	5.85303	4.82701e-09	7.59211e-08
DIAPH1	1060.72	-1.08364	0.098138	-11.0419	2.39775e-28	4.07298e-26		LOC100514810	341.987	1.10651	0.122894	9.00378	2.18085e-19	1.32305e-17
EPHX1	244.316	-1.07121	0.137166	-7.80962	5.73599e-15	1.97504e-13		LDLR	244.425	1.09305	0.145693	7.50239	6.2665e-14	1.68074e-12
ZNF395	49.7366	-1.07025	0.215907	-4.95702	7.15844e-07	7.72869e-06		CAV2	433.979	1.08229	0.127521	8.4872	2.11683e-17	9.63159e-16
KRT8	18754.8	-1.05249	0.0768358	-13.6979	1.04526e-42	5.32666e-40		ARNTL	22.3223	1.07965	0.287864	3.75058	0.000176429	0.00109912
WNT10B	29.2911	-1.05242	0.256602	-4.10138	4.10687e-05	0.000303314		EDN1	365.961	1.05557	0.196719	5.36588	8.05539e-08	9.86785e-07
GLRX3	588.166	-1.04905	0.0876073	-11.9745	4.83558e-33	1.02676e-30		VCL	2136.7	1.05219	0.0975355	10.7878	3.9304e-27	4.76888e-25
OLR1	83.246	-1.04514	0.22232	-4.70107	2.58802e-06	2.56587e-05		TAGLN	1113.7	1.05015	0.137641	7.62963	2.35434e-14	6.89523e-13
SPATA20	30.0671	-1.04315	0.26002	-4.01182	6.02529e-05	0.000417186		CARP	8123.88	1.04901	0.137672	7.61967	2.54321e-14	7.36375e-13
SLC27A1	8.91224	-1.03485	0.331613	-3.12066	0.00180448	0.00828436		ASF1B	75.1714	1.04243	0.199916	5.21433	1.84485e-07	2.11743e-06
KCTD1	6.54893	-1.03449	0.341904	-3.02567	0.00248079	0.0107868		MYC	601.568	1.02899	0.141286	7.28302	3.26437e-13	8.07536e-12
AKAP3	7.04102	-1.02848	0.34424	-2.98767	0.00281109	0.0120089		EIF2C2	103.218	1.00956	0.156979	6.4312	1.26598e-10	2.38942e-09
PLRG1	4.20899	-1.02444	0.3432	-2.98496	0.00283614	0.0120441		DKK1	15.2592	1.00727	0.338021	2.97991	0.00288338	0.0121838
TXN2	207.453	-1.02187	0.111268	-9.18388	4.15848e-20	2.64895e-18		TNFRSF12A	882.841	0.983203	0.082395	11.9328	7.98441e-33	1.56495e-30
TLR1	4.94005	-1.02065	0.343279	-2.97325	0.00294666	0.0123896		GADD45G	10.1511	0.981817	0.321809	3.05093	0.00228134	0.0100569
OAS2	1042.51	-1.01582	0.127112	-7.99157	1.33226e-15	5.14333e-14		FAM54A	62.7266	0.973714	0.192322	5.06293	4.12857e-07	4.61385e-06
AQP3	53.7057	-1.00664	0.242958	-4.14326	3.424e-05	0.000260428		KCNN4	50.6552	0.972256	0.213349	4.55712	5.18602e-06	4.82262e-05
ENHO	64.5421	-1.00534	0.17659	-5.69305	1.24792e-08	1.82742e-07		THOC6	202.645	0.959631	0.127974	7.49865	6.44786e-14	1.71137e-12
ACSS2	197.42	-1.00066	0.173122	-5.7801	7.46579e-09	1.14595e-07		EGR2	3.4029	0.953208	0.339818	2.80506	0.00503077	0.0191034
CCR1	4.08232	-0.995082	0.331393	-3.00273	0.00267573	0.0115165		ETS1	496.086	0.952142	0.100728	9.45261	3.30471e-21	2.339e-19
CPNE1	543.327	-0.994993	0.0925491	-10.751	5.86409e-27	6.79168e-25		ID1	262.696	0.951314	0.150339	6.3278	2.48687e-10	4.49401e-09
BCAS1	147.596	-0.989919	0.224888	-4.40183	1.0734e-05	9.23996e-05		CPEB2	337.497	0.949596	0.104996	9.04409	1.50919e-19	9.37906e-18
HOPX	2.31951	-0.989918	0.311595	-3.17693	0.00148841	0.00703613		MYBL2	1144.51	0.944815	0.078292	12.0678	1.56183e-33	3.97954e-31
CNDP1	3.44885	-0.989581	0.341843	-2.89484	0.00379354	0.0153185		LRP8	81.4241	0.93769	0.173927	5.39129	6.99547e-08	8.65265e-07
SLC7A7	648.55	-0.988713	0.252654	-3.9133	9.10424e-05	0.000601738		CCNE2	36.4225	0.931654	0.225354	4.13417	3.56236e-05	0.000269344
SLA-DMA	18.4267	-0.985434	0.283712	-3.47337	0.000513972	0.00286376		THBD	118.349	0.926851	0.148681	6.23382	4.55195e-10	7.89005e-09
FIG4	83.8826	-0.980436	0.165444	-5.9261	3.10217e-09	4.94021e-08		LOC100154715	221.76	0.923244	0.126873	7.2769	3.41571e-13	8.36848e-12
SH3GLB1	267.429	-0.978969	0.125275	-7.81457	5.51531e-15	1.92507e-13		CDK1	356.173	0.921667	0.122401	7.5299	5.07793e-14	1.40637e-12
HES1	111.148	-0.97536	0.1743	-5.59586	2.19535e-08	3.01661e-07		PEG10	4400.19	0.920811	0.160814	5.72594	1.0286e-08	1.52377e-07
HSD17B4	493.256	-0.967249	0.12289	-7.87084	3.52263e-15	1.28224e-13		TEAD4	311.076	0.916674	0.118334	7.7465	9.44604e-15	3.06408e-13
SULT2B1	6.43075	-0.960209	0.340265	-2.82195	0.00477328	0.0183471		IL28B	5.65282	0.915979	0.344728	2.65711	0.00788142	0.0278915
ACOT13	40.3896	-0.955437	0.229293	-4.16688	3.088e-05	0.00023771		FAM49B	355.981	0.915081	0.10834	8.44636	3.00515e-17	1.34335e-15
FAM107A	7.4205	-0.950017	0.333605	-2.84773	0.00440321	0.0172044		CHMP4C	59.9768	0.912766	0.19053	4.79068	1.66216e-06	1.72865e-05
ARHGAP8	142.353	-0.941634	0.141018	-6.67741	2.43196e-11	4.91796e-10		PEAK1	146.271	0.904822	0.196097	4.61414	3.9472e-06	3.76684e-05
AIFM1	148.712	-0.93797	0.139689	-6.71471	1.88444e-11	3.87222e-10		IFRD1	269.108	0.904691	0.119452	7.57368	3.62785e-14	1.02708e-12
CNDP2	566.738	-0.937948	0.0902288	-10.3952	2.60687e-25	2.55473e-23		DHFR	117.579	0.902086	0.165282	5.45785	4.81922e-08	6.10914e-07
P14ARF	120.65	-0.936339	0.154714	-6.05208	1.42991e-09	2.32064e-08		LOC100151957	453.419	0.901715	0.113242	7.96275	1.68254e-15	6.30457e-14
SNAPIN	70.811	-0.932287	0.18611	-5.00934	5.46163e-07	5.99837e-06		PGLYRP2	2.65735	0.896289	0.300859	2.9791	0.00289093	0.0121955
CAMK2G	130.751	-0.931263	0.135277	-6.8841	5.81557e-12	1.2665e-10		MESDC1	277.271	0.894685	0.103146	8.67393	4.17475e-18	2.12745e-16
PDZK1IP1	44.664	-0.926457	0.270191	-3.42889	0.000606046	0.00327162		LIPG	2874.21	0.887987	0.224006	3.96411	7.36697e-05	0.000494729
KRCC1	46.8444	-0.925143	0.206915	-4.47112	7.78109e-06	6.93225e-05		SLC7A2	11.8055	0.886382	0.316212	2.80313	0.00506096	0.0191895
DDR1	1490.15	-0.921027	0.119983	-7.67632	1.63723e-14	4.85076e-13		DUSP1	239.032	0.878269	0.137549	6.38513	1.71257e-10	3.20856e-09
ATP5L	941.747	-0.918381	0.0855687	-10.7327	7.14917e-27	7.78182e-25		HMGB2	524.671	0.878203	0.13386	6.56061	5.35893e-11	1.06676e-09
WFDC1	32.4592	-0.912658	0.227721	-4.00778	6.12912e-05	0.000420943		PCNA	1264.09	0.867528	0.0997408	8.69782	3.38314e-18	1.75923e-16
ZER1	252.926	-0.902413	0.143817	-6.27475	3.50197e-10	6.23988e-09		ID2	663.972	0.85043	0.0842855	10.0899	6.12449e-24	5.57328e-22
CASP8	131.84	-0.899229	0.161106	-5.58161	2.38305e-08	3.19579e-07		MMD	128.403	0.849894	0.137531	6.17964	6.42476e-10	1.08413e-08
FZD2	11.1545	-0.881994	0.314376	-2.80554	0.00502324	0.0191033		VIMP	135.426	0.839466	0.134498	6.24146	4.33498e-10	7.61761e-09
GFAP	3.0559	-0.879232	0.331135	-2.65521	0.007926	0.0280103		LOC100512700	212.542	0.83504	0.131461	6.35199	2.12548e-10	3.92444e-09
TSPAN1	30.3918	-0.879226	0.303637	-2.89565	0.00378378	0.0153033		SLC7A1	355.132	0.817755	0.110606	7.39341	1.4311e-13	3.72087e-12
APOBEC3F	9.39641	-0.87808	0.326825	-2.68669	0.00721631	0.0257884		MXD3	52.7344	0.806747	0.19456	4.14652	3.37561e-05	0.000257516
SLC2A2	557.953	-0.877885	0.100066	-8.77304	1.73909e-18	9.42807e-17		TAGAP	35.1653	0.801525	0.245703	3.26217	0.00110564	0.00545963
COPG2	229.363	-0.875861	0.125427	-6.98306	2.88822e-12	6.40428e-11		MCL1	1353.21	0.79278	0.0848742	9.34065	9.57471e-21	6.42009e-19
SEC23B	722.032	-0.869796	0.0788777	-11.0271	2.82723e-28	4.50237e-26		TUBA1B	3240.46	0.791466	0.0635699	12.4503	1.39291e-35	5.07019e-33
DDIT4	206.224	-0.865147	0.218229	-3.96441	7.35788e-05	0.000494729		VLDLR	1769.54	0.785452	0.103251	7.60723	2.80024e-14	8.01685e-13
MASP2	23.4824	-0.862927	0.269487	-3.2021	0.00136427	0.00649751		MYL9	516.095	0.774181	0.113742	6.80645	1.00038e-11	2.12414e-10
ARHGEF2	327.423	-0.86056	0.116539	-7.3843	1.53253e-13	3.94434e-12		BLM	67.2424	0.774175	0.174639	4.433	9.29315e-06	8.08155e-05
LRRC51	13.2732	-0.846314	0.310692	-2.72397	0.00645032	0.0234792		TUBB2A	4941.84	0.771433	0.0512599	15.0495	3.48043e-51	2.95605e-48
NAT6	50.2391	-0.845822	0.195984	-4.31578	1.5904e-05	0.000131998		PSMB9	3.27007	0.771327	0.296489	2.60154	0.00928073	0.0319558
FPGT	52.8352	-0.844512	0.197822	-4.26905	1.96306e-05	0.000159296		RN5-8S	55.8328	0.770336	0.226145	3.40639	0.000658291	0.00350172
CAT	406.255	-0.841576	0.0937816	-8.97379	2.86478e-19	1.69755e-17		KLF6	1864.74	0.768082	0.0995555	7.71511	1.2088e-14	3.66669e-13
LOC780435	6.82598	-0.8412	0.34178	-2.46123	0.013846	0.0447711		KIAA1715	47.7788	0.764779	0.203229	3.76314	0.000167795	0.00105306
IGF1R	43.2078	-0.8412	0.213771	-3.93505	8.31792e-05	0.000554819		GATA2	385.743	0.763143	0.105993	7.19991	6.02506e-13	1.42147e-11
SCP2	92.8887	-0.833706	0.18681	-4.46286	8.08733e-06	7.17997e-05		LOC733698	232.571	0.761904	0.111782	6.81597	9.36294e-12	2.00477e-10
STX6	21.6958	-0.829962	0.263379	-3.1512	0.00162599	0.00760186		RAD51	60.347	0.758342	0.2041	3.71554	0.00020277	0.00124362
EHMT2	139.42	-0.826968	0.133978	-6.17243	6.72472e-10	1.12728e-08		MFGE8	423.493	0.755035	0.096897	7.79214	6.58854e-15	2.2089e-13
TEX9	16.3937	-0.820833	0.287311	-2.85695	0.0042774	0.0168347		DKC1	270.555	0.753916	0.116063	6.49573	8.26291e-11	1.583e-09
ENG	13.125	-0.817821	0.31562	-2.59116	0.00956539	0.0326644		NDEL1	37.5115	0.752595	0.218017	3.45199	0.000556458	0.00304261
ATP9A	432.517	-0.815183	0.140064	-5.82009	5.88163e-09	9.13804e-08		MBNL3	41.2209	0.747367	0.232318	3.217	0.0012954	0.00626314
AGPHD1	12.3812	-0.808293	0.305914	-2.64222	0.00823652	0.0289342		CYCS	519.676	0.739792	0.0935172	7.91076	2.55819e-15	9.44675e-14
ACSL3	841.371	-0.805809	0.0775144	-10.3956	2.59658e-25	2.55473e-23		RND3	205.445	0.733355	0.111464	6.57928	4.72734e-11	9.48446e-10
CASP1	120.194	-0.804162	0.169412	-4.74679	2.06675e-06	2.10643e-05		NPC1	376.204	0.724445	0.129771	5.58247	2.37126e-08	3.19579e-07
TMOD3	320.78	-0.796213	0.150275	-5.29836	1.16849e-07	1.37203e-06		TOPOII	1012.08	0.714737	0.109996	6.49782	8.14917e-11	1.57304e-09
SLPI	127.11	-0.79187	0.140808	-5.62375	1.86861e-08	2.60176e-07		SMAP2	382.995	0.714177	0.112237	6.36312	1.97703e-10	3.67698e-09
KCNE3	3.55999	-0.789484	0.327357	-2.41169	0.0158787	0.0499492		KLF13	43.2533	0.711824	0.206714	3.44352	0.000574191	0.00312615
GALM	100.758	-0.788705	0.167114	-4.71957	2.36343e-06	2.37088e-05		CD97	389.329	0.706239	0.105247	6.71031	1.94215e-11	3.95888e-10
CD59	63.8039	-0.780958	0.19176	-4.07259	4.64941e-05	0.00033184		IGFBP3	2359.92	0.70517	0.121347	5.81118	6.20332e-09	9.57943e-08
HNF1B	257.194	-0.779529	0.165486	-4.71054	2.47066e-06	2.45908e-05		ATG4D	158.775	0.703802	0.127104	5.53722	3.07304e-08	4.07818e-07
PTEN	384.12	-0.777211	0.130312	-5.96424	2.45772e-09	3.93853e-08		TJP2	1964.33	0.699298	0.0901412	7.7578	8.64124e-15	2.85946e-13
IKBIP	107.333	-0.775362	0.149316	-5.19276	2.07197e-07	2.36743e-06		CHCHD4	171.414	0.693433	0.120849	5.73803	9.5783e-09	1.43562e-07
MRPL2	80.3536	-0.773977	0.161689	-4.78683	1.6944e-06	1.75501e-05		THBS1	22229.8	0.69306	0.266928	2.59643	0.0094197	0.0323034
ISG12(A)	1620.84	-0.77397	0.127572	-6.06692	1.3039e-09	2.14344e-08		SFN	2492.66	0.692522	0.0802431	8.6303	6.11899e-18	3.0571e-16
CP	101.954	-0.771572	0.187427	-4.11665	3.84417e-05	0.000286402		EMP3	140.456	0.691335	0.155516	4.44542	8.7721e-06	7.68087e-05
HIST1H3E	1.85476	-0.766418	0.308013	-2.48827	0.0128367	0.0420409		STMN1	159.364	0.687338	0.155581	4.41787	9.96771e-06	8.60939e-05
ACSL1	574.128	-0.762653	0.129047	-5.9099	3.42323e-09	5.41763e-08		MNAT1	50.2006	0.684438	0.201334	3.39951	0.000675079	0.00358354
VDAC1P5	67.614	-0.760959	0.186103	-4.08892	4.33383e-05	0.000314604		RAD54L	41.5746	0.684027	0.243646	2.80746	0.00499343	0.0190183
LACTB	54.3767	-0.756814	0.195316	-3.87481	0.000106706	0.000695365		CCNB2	89.7058	0.682262	0.166753	4.09145	4.28693e-05	0.000312088
BPHL	95.8724	-0.753696	0.162172	-4.64751	3.35969e-06	3.27988e-05		VGLL3	280.527	0.678565	0.128235	5.29157	1.21271e-07	1.41742e-06
CARKD	433.376	-0.750272	0.134243	-5.58892	2.2849e-08	3.09677e-07		DBF4	156.632	0.674355	0.128525	5.24689	1.54689e-07	1.79976e-06
HACL1	74.487	-0.74936	0.173529	-4.31837	1.57189e-05	0.000130888		HNRNPAB	669.799	0.669398	0.0825382	8.11016	5.05531e-16	2.07757e-14
CDH11	92.9649	-0.749153	0.176871	-4.23558	2.27962e-05	0.000181515		ZCCHC9	103.787	0.661137	0.144133	4.58701	4.4964e-06	4.22761e-05
RNASEL	99.8713	-0.748964	0.171175	-4.37542	1.21198e-05	0.000103629		RANBP1	781.147	0.66029	0.0898269	7.3507	1.97173e-13	5.02397e-12
TNFAIP8	155.746	-0.748389	0.165549	-4.52066	6.16479e-06	5.59e-05		BAZ1A	476.662	0.656945	0.0906238	7.24914	4.19433e-13	1.00822e-11
CYP2J34	26.9472	-0.744067	0.293134	-2.53832	0.0111387	0.0372458		LRRC59	1234.44	0.656542	0.0745994	8.8009	1.35724e-18	7.51793e-17
F2R	174.5	-0.743428	0.120758	-6.15635	7.4442e-10	1.23973e-08		TUBB2B	719.442	0.654274	0.094123	6.95127	3.62018e-12	7.95191e-11
SLC44A4	244.622	-0.741629	0.203573	-3.64306	0.000269419	0.0015776		PPID	173.66	0.653283	0.122964	5.31279	1.07958e-07	1.2854e-06
HYAL1	61.8998	-0.741058	0.260267	-2.8473	0.00440914	0.0172044		LOC414417	179.629	0.653184	0.147715	4.42192	9.78279e-06	8.47841e-05
CAPN7	92.6691	-0.733896	0.161432	-4.54615	5.46358e-06	5.00763e-05		CHSY1	164.566	0.652203	0.148679	4.38664	1.15115e-05	9.87588e-05
MAGED1	298.63	-0.724999	0.127393	-5.69107	1.26247e-08	1.83816e-07		SLMO2	273.424	0.64642	0.103808	6.22708	4.75194e-10	8.18105e-09
HNMT	92.4711	-0.716278	0.192796	-3.7152	0.00020304	0.00124362		LOC100513627	87.0949	0.646184	0.207704	3.11109	0.001864	0.00851158
TMX4	286.489	-0.711995	0.170149	-4.18454	2.85748e-05	0.000221978		RBMX	703.822	0.638843	0.0746341	8.55966	1.13204e-17	5.34154e-16
ZNF181	60.6442	-0.701678	0.236194	-2.97076	0.0029706	0.0124697		NR6A1	24.7662	0.637717	0.249256	2.55848	0.010513	0.0353393
SAT2	45.0054	-0.700582	0.214197	-3.27074	0.00107268	0.00536715		ATP1B1	3082.62	0.636668	0.0822776	7.73805	1.00952e-14	3.21533e-13
TRPC1	44.2447	-0.699909	0.222365	-3.14757	0.00164634	0.00764658		CYP1A1	64.2507	0.636327	0.213041	2.98688	0.00281842	0.0120089
BMP4	25.098	-0.695535	0.261254	-2.66229	0.00776113	0.027504		CRLF3	136.034	0.632162	0.127691	4.95073	7.39355e-07	7.94885e-06
APC2	23.7222	-0.6954	0.264294	-2.63117	0.00850927	0.0296548		OBFC2A	273.697	0.631948	0.134668	4.69264	2.69705e-06	2.6636e-05
STAT2	215.524	-0.686435	0.124319	-5.52155	3.36031e-08	4.43631e-07		TXNRD1	891.566	0.631262	0.0790224	7.9884	1.36704e-15	5.19884e-14
DYNC2LI1	37.7245	-0.685796	0.224267	-3.05795	0.00222858	0.00985836		PPAN	105.287	0.630427	0.166709	3.78159	0.00015583	0.0009877
NR2F2	274.377	-0.684679	0.117006	-5.85167	4.86655e-09	7.60734e-08		HSPD1	3244.7	0.626732	0.073522	8.52442	1.53575e-17	7.1147e-16
TLR3	160.574	-0.684638	0.152645	-4.48517	7.28547e-06	6.5364e-05		PPP1R18	126.953	0.625521	0.156061	4.00818	6.11882e-05	0.000420943
COMT	157.656	-0.683941	0.124366	-5.4994	3.81079e-08	4.95403e-07		FOS	280.139	0.624076	0.170516	3.65993	0.000252282	0.0015019
MX2	215.566	-0.683226	0.197293	-3.46299	0.000534206	0.00295262		C-JUN	285.388	0.619142	0.114973	5.38512	7.23949e-08	8.91122e-07
FBXO32	32.9898	-0.68278	0.246463	-2.77032	0.00560011	0.0209224		HSPA8	1273.19	0.6183	0.0639493	9.66861	4.09919e-22	3.16507e-20
RNASEH2A	37.321	-0.678155	0.230972	-2.93609	0.00332379	0.0136818		ARF6	884.442	0.617097	0.0869037	7.10094	1.23915e-12	2.84446e-11
GBP2	37.8194	-0.668171	0.229314	-2.91379	0.00357075	0.0145806		MAP2K1	322.53	0.615287	0.113401	5.42577	5.77054e-08	7.27887e-07
BEX1	63.5917	-0.667434	0.233585	-2.85735	0.004272	0.0168347		GOLT1B	696.039	0.613455	0.0757709	8.09618	5.6714e-16	2.29377e-14
PLCD1	471.544	-0.666443	0.0913539	-7.29518	2.98261e-13	7.45068e-12		FKBP4	815.956	0.611028	0.0726455	8.41109	4.06233e-17	1.78462e-15
EFCAB4A	37.1274	-0.66246	0.23456	-2.82426	0.00473898	0.0182953		PIP5K1A	390.326	0.604793	0.108107	5.5944	2.21391e-08	3.01661e-07
INPP5K	47.3239	-0.661699	0.215992	-3.06353	0.00218741	0.00969309		MRTO4	293.297	0.603424	0.112926	5.34351	9.11619e-08	1.10086e-06
TSPO	62.0229	-0.661546	0.238193	-2.77735	0.00548034	0.0205352		WDR62	78.2254	0.600144	0.164759	3.64255	0.00026995	0.0015776
FUT1	98.2319	-0.661264	0.164326	-4.02411	5.71921e-05	0.000400648		EPT1	187.371	0.595939	0.157955	3.77284	0.000161398	0.00101793
EIF2C1	57.9419	-0.655406	0.200411	-3.27032	0.00107427	0.00536715		APEX1	369.511	0.59348	0.107686	5.51121	3.56369e-08	4.65655e-07
SMAD7	82.1165	-0.653773	0.177125	-3.69103	0.000223344	0.00135819		SMNDC1	245.811	0.589528	0.11122	5.30058	1.15437e-07	1.36173e-06
FTL	11929	-0.652744	0.104646	-6.23766	4.44157e-10	7.75146e-09		CRK	42.3741	0.58733	0.231081	2.54166	0.0110328	0.0369402
CAPN1	2084.73	-0.652687	0.0875888	-7.45172	9.21331e-14	2.42015e-12		TMEM38B	175.08	0.586861	0.127103	4.61721	3.88933e-06	3.72557e-05
FBXL4	56.8134	-0.648383	0.189373	-3.42383	0.000617442	0.0033261		CLDN4	2862.64	0.585056	0.101571	5.76006	8.40841e-09	1.28291e-07
SIRT2	129.435	-0.647306	0.142143	-4.55391	5.26576e-06	4.87897e-05		VRK1	95.5829	0.58431	0.162311	3.59994	0.000318292	0.00183902
TRAP1	361.247	-0.645351	0.104156	-6.19603	5.79067e-10	9.86875e-09		CCNA2	189.279	0.576522	0.140265	4.11024	3.95256e-05	0.000293619
PEX6	123.831	-0.642858	0.159726	-4.02477	5.70315e-05	0.000400648		NHLRC2	36.6294	0.575591	0.219647	2.62053	0.00877929	0.0303935
HHEX	99.9622	-0.634121	0.148289	-4.27625	1.90064e-05	0.000155219		ZFAND5	601.237	0.575517	0.125435	4.58818	4.47127e-06	4.22034e-05
DDX58	625.19	-0.633885	0.148523	-4.26794	1.9729e-05	0.000159586		RFC3	62.884	0.574499	0.197211	2.91312	0.00357833	0.0145881
CDK5	39.7528	-0.63332	0.22133	-2.86143	0.00421738	0.0167642		DNTTIP2	375.266	0.573816	0.102564	5.59469	2.21017e-08	3.01661e-07
SIRT3	54.7557	-0.632123	0.188415	-3.35494	0.000793815	0.00414475		DEFB1	122.983	0.571777	0.214674	2.66346	0.00773408	0.0274463
CCDC91	52.13	-0.63101	0.221917	-2.84345	0.00446286	0.0173609		DPH3	306.448	0.56861	0.0938622	6.05793	1.37888e-09	2.25216e-08
C18H7orf41	42.315	-0.629345	0.201015	-3.13084	0.00174308	0.00803141		SDCBP2	1887.69	0.568029	0.0792092	7.17125	7.43185e-13	1.73728e-11
DHRS4	43.4503	-0.626037	0.21374	-2.92896	0.00340096	0.0139543		H2AFZ	540.561	0.566567	0.103198	5.49009	4.01735e-08	5.19604e-07
CDC42	636.486	-0.625332	0.0885715	-7.06019	1.66272e-12	3.78269e-11		CYTH2	350.838	0.562511	0.0992816	5.66582	1.46324e-08	2.09457e-07
HK1	1460.98	-0.620993	0.0801718	-7.74577	9.50009e-15	3.06408e-13		EZH2	343.68	0.562015	0.118296	4.75094	2.02473e-06	2.08024e-05
XRCC6	250.739	-0.620811	0.113234	-5.48257	4.192e-08	5.39456e-07		FOXN3	60.3336	0.560256	0.17834	3.14151	0.0016808	0.00777258
OXSR1	166.59	-0.616331	0.144195	-4.2743	1.91736e-05	0.000156084		NIP7	240.022	0.559802	0.106775	5.2428	1.58155e-07	1.83173e-06
TMSB4X	2432.66	-0.615176	0.0846909	-7.26377	3.7644e-13	9.13495e-12		PTBP1	1466.1	0.557572	0.0798477	6.98295	2.89047e-12	6.40428e-11
CIDEA	48.1802	-0.612489	0.214408	-2.85665	0.00428136	0.0168347		GJA1	56.9374	0.551482	0.219821	2.50877	0.0121151	0.040038
IGFBP5	439.691	-0.61238	0.157803	-3.88066	0.000104173	0.000684106		LOC100519991	158.36	0.550403	0.12253	4.49199	7.05615e-06	6.35303e-05
COPB1	734.748	-0.609016	0.0780118	-7.80672	5.86977e-15	1.99416e-13		VEGFA	62.4443	0.550321	0.191866	2.86827	0.00412728	0.0164317
APEH	227.072	-0.606275	0.114092	-5.3139	1.07302e-07	1.2836e-06		SDC4	1156.9	0.547983	0.0862949	6.35012	2.15152e-10	3.94393e-09
MTMR11	44.994	-0.605412	0.23045	-2.62708	0.0086121	0.0299367		C7H15orf29	113.939	0.547288	0.155566	3.51804	0.000434749	0.00245076
ACAA2	41.3903	-0.604924	0.239031	-2.53073	0.0113825	0.0380113		HMGA1	2762.1	0.545936	0.0650222	8.39615	4.61349e-17	1.9924e-15
LNPEP	483.634	-0.59983	0.149066	-4.02393	5.72354e-05	0.000400648		CDC25C	90.715	0.543602	0.188511	2.88366	0.00393084	0.0157729
ECH1	29.8064	-0.599748	0.238873	-2.51074	0.0120479	0.0398676		HABP4	154.236	0.538368	0.123931	4.3441	1.39845e-05	0.000117212
DHRS7	63.6045	-0.597998	0.186817	-3.20099	0.00136958	0.0065106		MANF	608.843	0.534412	0.10949	4.88094	1.05581e-06	1.12561e-05
BLOC1S5	41.698	-0.595933	0.226525	-2.63076	0.00851937	0.0296548		NPC2	1726.64	0.533091	0.109531	4.86702	1.13295e-06	1.20282e-05
SPAG6	159.518	-0.595147	0.141725	-4.19932	2.67718e-05	0.000210539		LIN52	58.4344	0.531475	0.184778	2.8763	0.00402373	0.0160949
SMAD9	28.1868	-0.594275	0.245627	-2.41942	0.0155451	0.0492037		LOC733637	2045.75	0.530552	0.0618026	8.58462	9.11339e-18	4.38131e-16
FRRS1	99.5321	-0.594263	0.180146	-3.29879	0.000971018	0.00494831		RCN2	701.458	0.5291	0.109828	4.81755	1.45334e-06	1.52391e-05
EFEMP1	351.648	-0.592978	0.188744	-3.14171	0.00167966	0.00777258		ATF4	2412.3	0.528229	0.0772675	6.83636	8.12282e-12	1.75398e-10
LPIN3	178.604	-0.590629	0.135278	-4.36605	1.26513e-05	0.000107811		STARD4	62.7743	0.527792	0.190219	2.77465	0.00552617	0.0206765
GATA3	56.4813	-0.58145	0.21046	-2.76276	0.00573155	0.0213509		METTL11A	158.963	0.526838	0.124901	4.21805	2.46424e-05	0.000194996
MOCS2	131.491	-0.581321	0.135783	-4.28126	1.8584e-05	0.000152257		LOC100154462	193.872	0.524525	0.122118	4.29523	1.74513e-05	0.000143438
ZC3HAV1	196.048	-0.581239	0.173294	-3.35406	0.000796337	0.00414942		NFATC2IP	77.777	0.521872	0.181534	2.8748	0.00404286	0.0161461
HSPCB	6245.57	-0.579243	0.0750759	-7.71543	1.20573e-14	3.66669e-13		C7H14orf142	220.865	0.518427	0.121938	4.25155	2.12294e-05	0.000170103
OAS1	107.355	-0.576838	0.162328	-3.55352	0.000380107	0.00216186		CDK2AP1	337.32	0.517735	0.0946183	5.47183	4.45418e-08	5.67463e-07
IVD	61.2544	-0.57613	0.217489	-2.64901	0.0080729	0.0284505		NOP56	922.555	0.514571	0.102282	5.03092	4.88143e-07	5.43139e-06
LOC100626318	68.4419	-0.57588	0.184246	-3.1256	0.00177444	0.00816114		SFXN1	100.766	0.512396	0.168879	3.03411	0.00241248	0.0105437
DECR1	108.065	-0.574883	0.159871	-3.59593	0.000323234	0.00186335		EAF1	546.099	0.511985	0.0902712	5.67163	1.41441e-08	2.04768e-07
DMBT1	181.104	-0.574257	0.136938	-4.19356	2.74609e-05	0.000215293		BRIX1	165.326	0.510574	0.121278	4.20995	2.55426e-05	0.000201494
ATG9A	178.868	-0.572459	0.128357	-4.45991	8.1996e-06	7.25436e-05		AURKA	206.588	0.509695	0.15749	3.23636	0.00121065	0.00589816
MRPS9	156.21	-0.572179	0.142431	-4.01723	5.88853e-05	0.000409945		SOCS6	128.023	0.508644	0.138604	3.66976	0.000242775	0.00145894
CYB5A	314.212	-0.571629	0.124328	-4.59775	4.27071e-06	4.06037e-05		GFPT1	883.382	0.508589	0.0752998	6.75418	1.43647e-11	3.0001e-10
NPEPL1	107.674	-0.566664	0.160231	-3.53656	0.000405379	0.00229026		CKS1B	135.861	0.506421	0.139233	3.63721	0.000275608	0.00160698
ACADS	237.992	-0.565279	0.112728	-5.01454	5.31597e-07	5.88574e-06		ENOPH1	142.678	0.505636	0.134951	3.74682	0.000179087	0.00110839
C14H10orf58	64.0535	-0.563342	0.182823	-3.08136	0.0020606	0.00925999		FAM177A1	211.033	0.499582	0.10961	4.55782	5.16877e-06	4.82262e-05
PPARD	132.348	-0.56114	0.135057	-4.15483	3.25523e-05	0.000249829		ATP2A2	1981.35	0.498084	0.0709722	7.01802	2.25042e-12	5.0744e-11
DHRS11	340.008	-0.557337	0.108956	-5.11526	3.1331e-07	3.5168e-06		SLC30A5	145.473	0.497524	0.135998	3.65833	0.00025386	0.00150654
NRBP1	230.936	-0.557015	0.107551	-5.17907	2.22998e-07	2.5366e-06		MRPL15	189.537	0.497284	0.124699	3.98788	6.66664e-05	0.000453863
SOCS5	60.8431	-0.553193	0.191187	-2.89346	0.00381019	0.0153596		KIF22	263.901	0.496813	0.126965	3.913	9.11582e-05	0.000601738
NIT2	119.565	-0.550413	0.168404	-3.26841	0.00108154	0.00537975		EEF1E1	109.509	0.49649	0.151925	3.26799	0.00108313	0.00537975
OLFML2A	60.9831	-0.550059	0.218919	-2.51262	0.0119838	0.0397071		TES	980.515	0.494632	0.0810281	6.10445	1.03156e-09	1.70677e-08
PFKM	151.429	-0.548556	0.123735	-4.43331	9.27958e-06	8.08155e-05		PFN1	2226.12	0.491595	0.0939434	5.23288	1.66885e-07	1.92408e-06
ALDOC	133.904	-0.54645	0.151686	-3.6025	0.000315177	0.00182516		GNPNAT1	121.167	0.489731	0.149789	3.26948	0.00107747	0.00537257
DIRAS3	1484.43	-0.544742	0.0949694	-5.73598	9.69527e-09	1.44465e-07		CKAP4	1213.6	0.488968	0.0811527	6.02528	1.68816e-09	2.72243e-08
ATP2B1	760.727	-0.543711	0.0946494	-5.74447	9.22076e-09	1.39021e-07		AHCY	1418.98	0.488599	0.0863903	5.65572	1.55193e-08	2.20912e-07
DHX58	189.715	-0.541251	0.13283	-4.07477	4.60592e-05	0.000330588		S100A16	1402.97	0.482273	0.100663	4.79095	1.65992e-06	1.72865e-05
ANXA4	259.884	-0.54101	0.139517	-3.87774	0.000105432	0.000688822		CCNB1	464.462	0.48042	0.146789	3.27286	0.00106465	0.00536112
ATG7	69.901	-0.539992	0.188852	-2.85935	0.00424516	0.0168302		S100A10	2918.1	0.479691	0.0887367	5.40578	6.45276e-08	8.05962e-07
VPS45	119.3	-0.539805	0.142346	-3.7922	0.000149321	0.000948803		INPP1	148.134	0.478531	0.141008	3.39365	0.000689671	0.00364581
PEX2	68.3014	-0.539742	0.169207	-3.18984	0.00142352	0.00674185		SUV39H2	88.6128	0.477559	0.160602	2.97355	0.00294377	0.0123896
MX1	1613.33	-0.539301	0.117837	-4.57668	4.72414e-06	4.42541e-05		RRNAD1	64.041	0.47617	0.174587	2.72741	0.00638344	0.0233357
STAT1	341.405	-0.539152	0.101178	-5.32873	9.89015e-08	1.18868e-06		AKAP2	592.076	0.47371	0.157503	3.00762	0.00263298	0.0113517
PPP2CA	447.845	-0.53887	0.0825	-6.53175	6.50036e-11	1.27407e-09		NME1	355.454	0.473695	0.126294	3.75073	0.000176321	0.00109912
BRCC36	107.483	-0.537159	0.151844	-3.53758	0.000403814	0.00228649		2017-03-03	227.36	0.472812	0.145253	3.25509	0.00113356	0.00556516
CAMK2D	187.072	-0.536349	0.160973	-3.33191	0.000862507	0.00443078		NGDN	93.1795	0.47037	0.152903	3.07627	0.00209609	0.00936988
RENBP	118.794	-0.535298	0.140938	-3.79812	0.000145799	0.000931067		UTP3	107.96	0.466172	0.13983	3.33384	0.00085656	0.00440912
BTG1	2076.02	-0.533735	0.0746913	-7.14588	8.94187e-13	2.07126e-11		LSM3	136.677	0.465885	0.127362	3.65795	0.000254244	0.00150654
CD70	509.411	-0.531857	0.118873	-4.47416	7.67128e-06	6.85839e-05		TMPO	302.964	0.464005	0.106622	4.35187	1.34981e-05	0.000113885
CD82	126.553	-0.528461	0.147136	-3.59165	0.000328588	0.00188994		APITD1	67.8339	0.460947	0.18585	2.48021	0.0131305	0.0427288
HSH2D	135.503	-0.527631	0.166569	-3.16764	0.00153682	0.00721146		MKI67	524.58	0.460377	0.0894495	5.14678	2.6499e-07	3.00087e-06
CCNG1	1909.99	-0.527623	0.0942209	-5.59985	2.14536e-08	2.97086e-07		GBI1	160.129	0.456159	0.12482	3.65453	0.000257654	0.00151968
PKIG	41.332	-0.527051	0.207016	-2.54595	0.0108982	0.0365376		SLC41A1	171.184	0.453206	0.130657	3.46868	0.000523019	0.00289707
AIF1	315.312	-0.524944	0.117962	-4.45012	8.58226e-06	7.56664e-05		BZW1	1556.52	0.452475	0.0598867	7.55552	4.17198e-14	1.16815e-12
C5H12orf35	219.856	-0.521976	0.139319	-3.74664	0.000179222	0.00110839		NHP2L1	631.146	0.445941	0.0980052	4.55018	5.36013e-06	4.94841e-05
MPI	177.591	-0.518547	0.121915	-4.25333	2.1061e-05	0.000169286		FAT1	7485.21	0.445268	0.150748	2.95372	0.00313967	0.0130717
RPS6KA1	171.132	-0.518537	0.133946	-3.87124	0.000108285	0.00070206		FUS	1298.29	0.440488	0.0893904	4.92769	8.32059e-07	8.90793e-06
LOC733579	1429.56	-0.512714	0.115298	-4.44687	8.71321e-06	7.6556e-05		MRPL17	558.705	0.440286	0.101227	4.34948	1.36463e-05	0.000114755
ATG4C	44.2202	-0.51213	0.206444	-2.48072	0.0131116	0.0427216		UNC5B	793.795	0.437908	0.160455	2.72917	0.00634947	0.0232521
ITPK1	60.957	-0.508803	0.18044	-2.8198	0.00480541	0.0184124		TVP23B	360.564	0.437684	0.0907613	4.82237	1.41863e-06	1.49366e-05
TP53	92.5996	-0.508486	0.166799	-3.04849	0.00229991	0.0101212		ADIPOR1	365.817	0.437432	0.0922453	4.74205	2.11564e-06	2.14767e-05
C1H6orf35	51.1808	-0.50409	0.203068	-2.48237	0.0130512	0.042634		AIMP2	113.737	0.433777	0.148765	2.91585	0.0035472	0.0145076
TPM1	533.574	-0.504075	0.115597	-4.36061	1.29699e-05	0.000109792		SNRPF	505.4	0.430411	0.11179	3.85018	0.000118033	0.000759463
MDK	427.999	-0.503792	0.170653	-2.95214	0.00315584	0.013106		CHORDC1	246.817	0.42814	0.126152	3.39385	0.000689168	0.00364581
USP19	353.659	-0.499041	0.103097	-4.84048	1.29525e-06	1.36942e-05		PRNP	2008.2	0.427166	0.0903202	4.72946	2.25119e-06	2.2762e-05
SYNJ2BP	98.722	-0.498949	0.158472	-3.14851	0.00164105	0.00764658		S100A14	2541.6	0.425352	0.1039	4.09386	4.24251e-05	0.000311208
NCOA1	116.868	-0.498043	0.199173	-2.50056	0.0123998	0.04082		AD014	308.935	0.425281	0.130504	3.25875	0.00111904	0.00550445
BBS4	187.476	-0.497925	0.120901	-4.11846	3.81406e-05	0.00028583		PTP4A2	624.581	0.424606	0.0825246	5.1452	2.67235e-07	3.01289e-06
IRF7	640.736	-0.497752	0.12658	-3.93232	8.41313e-05	0.000559704		DEGS1	275.057	0.423355	0.115767	3.65697	0.000255214	0.00150878
TYK2	278.329	-0.495643	0.131953	-3.75622	0.0001725	0.00107993		PHI-1	829.591	0.421505	0.108856	3.87214	0.000107885	0.00070125
GPR56	70.1616	-0.495494	0.18105	-2.73678	0.00620439	0.0228121		MDH2	1405.21	0.420267	0.0744542	5.64464	1.6553e-08	2.31743e-07
TDP2	84.2009	-0.493272	0.17333	-2.84585	0.00442931	0.0172567		RAB9A	162.549	0.420131	0.128591	3.26719	0.0010862	0.0053845
ALG9	158.757	-0.492995	0.137746	-3.57901	0.000344901	0.0019789		UTP11L	186.419	0.418054	0.123451	3.38639	0.000708175	0.00372047
PYGL	441.168	-0.492558	0.125717	-3.91799	8.92923e-05	0.000592491		TEF1	364.656	0.417527	0.0961758	4.34129	1.41648e-05	0.000118334
MYD88	101.694	-0.48745	0.161832	-3.01206	0.00259479	0.011225		CDA	123.26	0.415332	0.140534	2.95539	0.00312278	0.013044
GEMIN8	72.2764	-0.486434	0.17188	-2.83008	0.00465361	0.0180203		CD55	155.42	0.414991	0.168026	2.46981	0.0135186	0.0439354
QDPR	68.5775	-0.486069	0.176987	-2.74635	0.00602625	0.0223182		GBA2	388.598	0.414203	0.103848	3.98855	6.64784e-05	0.000453863
FNTB	92.7792	-0.485571	0.151373	-3.20777	0.00133767	0.0064188		AQP9	365.354	0.412429	0.132334	3.11658	0.00182962	0.00838468
MUC20	1036.38	-0.483107	0.161919	-2.98364	0.00284842	0.0120663		PKMYT1	105.845	0.409027	0.163333	2.50426	0.0122707	0.0404998
C17H20orf108	221.373	-0.478909	0.126235	-3.79378	0.000148371	0.000945123		CCDC59	177.37	0.405547	0.120772	3.35796	0.000785211	0.00411233
VCP	1983.69	-0.478724	0.0636561	-7.52047	5.45812e-14	1.49083e-12		RN18S	4556.54	0.405125	0.147464	2.74727	0.00600934	0.0223182
HDDC3	97.9997	-0.478522	0.15203	-3.14755	0.00164643	0.00764658		ESRRA	329.633	0.404961	0.111912	3.61857	0.00029623	0.00172327
SFT2D2	55.079	-0.47604	0.191625	-2.48423	0.0129833	0.0424665		EIF4A1	3226.68	0.404878	0.0812228	4.98478	6.20331e-07	6.78371e-06
PRKAG1	110.57	-0.474884	0.148287	-3.20246	0.00136259	0.00649751		SLC1A1	1065.9	0.402745	0.0975805	4.12731	3.67039e-05	0.000276691
PEX3	66.9539	-0.472433	0.171992	-2.74683	0.0060175	0.0223182		HNRNPH3	621.773	0.399589	0.115557	3.45793	0.00054435	0.00299569
ACOX1	343.877	-0.470013	0.103611	-4.53633	5.72411e-06	5.21227e-05		GSTO1	492.708	0.399475	0.114551	3.48731	0.000487903	0.00272626
ANAPC16	476.053	-0.469972	0.0989475	-4.74971	2.03709e-06	2.08454e-05		ABHD5	144.116	0.399338	0.128298	3.11258	0.00185457	0.00848376
SCARB2	1238.59	-0.469348	0.0876546	-5.35452	8.5786e-08	1.04087e-06		TMCC1	181.632	0.396502	0.136282	2.90942	0.00362099	0.0146915
IGFBP7	840.281	-0.468968	0.0742133	-6.31918	2.62947e-10	4.71824e-09		SQLE	747.561	0.39332	0.0793352	4.9577	7.1333e-07	7.72869e-06
SKP2	47.8074	-0.468612	0.193407	-2.42293	0.0153959	0.0488528		SRSF2	407.53	0.391799	0.0949957	4.12438	3.71731e-05	0.000279402
DCAF8	201.207	-0.466675	0.113777	-4.10164	4.10224e-05	0.000303314		RB1	109.372	0.391331	0.149673	2.61458	0.00893377	0.0308864
SUS2DD	116.564	-0.465876	0.151505	-3.07499	0.00210513	0.00939068		FHL1C	246.907	0.390348	0.109409	3.56779	0.000360007	0.00205212
YIF1B	65.7887	-0.46357	0.178245	-2.60075	0.0093021	0.0319862		AZIN1	627.517	0.390176	0.0817555	4.77247	1.81977e-06	1.87724e-05
FTH1	6614.41	-0.462174	0.0745983	-6.19551	5.80971e-10	9.86875e-09		SNRPA	202.596	0.389461	0.139583	2.79017	0.00526806	0.0198565
APLP2	156.162	-0.459036	0.139744	-3.28484	0.00102041	0.00515871		LARP7	173.987	0.389308	0.135592	2.87117	0.00408957	0.0163071
LASS4	210.058	-0.457759	0.128265	-3.56885	0.000358549	0.00204839		PBK	122.789	0.38924	0.149288	2.6073	0.00912597	0.0314654
CCPG1	403.674	-0.456549	0.109396	-4.17336	3.00134e-05	0.00023174		HACE1	245.857	0.387903	0.110965	3.49574	0.000472755	0.00264743
CC2D1A	103.466	-0.455233	0.168934	-2.69474	0.00704435	0.0253114		SLC23A2	375.304	0.387389	0.138443	2.79819	0.00513897	0.0194274
PLD3	330.234	-0.448768	0.112546	-3.98742	6.6797e-05	0.000453863		UTP15	189.473	0.387028	0.119577	3.23663	0.00120948	0.00589816
GPI	1509.2	-0.44705	0.0824523	-5.42193	5.896e-08	7.4005e-07		PRPF3	171.837	0.386793	0.146733	2.63603	0.00838832	0.0293591
GSTZ1	80.2031	-0.444004	0.16748	-2.65108	0.00802349	0.0283156		DNMT1	318.472	0.386483	0.117443	3.29081	0.000999003	0.00506056
FECH	79.0794	-0.442771	0.168153	-2.63314	0.0084599	0.0295285		CDC25B	640.254	0.384987	0.126796	3.03626	0.00239529	0.0104866
MED21	132.499	-0.44227	0.148244	-2.98338	0.00285083	0.0120663		SRSF1	1217.6	0.384963	0.0675476	5.69914	1.20413e-08	1.77348e-07
SIRT1	105.793	-0.440502	0.165151	-2.66726	0.00764724	0.0272139		PES1	659.366	0.384463	0.0991376	3.87807	0.000105288	0.000688822
ADSL	229.697	-0.436778	0.113954	-3.83294	0.00012662	0.000812666		TXN	4439.22	0.38418	0.0828165	4.63893	3.50211e-06	3.40587e-05
NAMPT	495.72	-0.434551	0.104018	-4.17764	2.94547e-05	0.000228117		ECI2	181.111	0.383241	0.121766	3.14735	0.00164756	0.00764658
GSTA4	178.4	-0.430455	0.13184	-3.26498	0.0010947	0.00541611		NOP2	345.187	0.379969	0.0996279	3.81388	0.0001368	0.000875796
TBCD	298.146	-0.427883	0.105355	-4.06134	4.87912e-05	0.000346295		MTDH	553.54	0.379712	0.08127	4.67223	2.97949e-06	2.9199e-05
APP	2852.82	-0.425454	0.114261	-3.72353	0.000196454	0.00120909		THOP1	159.112	0.378158	0.139602	2.70883	0.00675214	0.0244381
CSTF3	293.272	-0.424909	0.101385	-4.19103	2.77687e-05	0.000217039		RBM25	279.028	0.378031	0.109367	3.45654	0.000547163	0.00300468
GSS	354.137	-0.422927	0.104782	-4.03625	5.43125e-05	0.000383347		RPP38	102.454	0.376134	0.153508	2.45025	0.0142757	0.0460438
FAM113A	143.932	-0.422377	0.129114	-3.27134	0.00107038	0.00536715		SOX9	169.432	0.376099	0.145064	2.59265	0.00952395	0.0325732
LDHA	5145.69	-0.422193	0.0994973	-4.24326	2.20295e-05	0.00017596		PSMG1	130.602	0.376025	0.131589	2.85757	0.00426901	0.0168347
TPRG1L	151.709	-0.419736	0.125238	-3.3515	0.000803752	0.00417951		DSTN	4263.56	0.37389	0.0751043	4.97828	6.4152e-07	6.98544e-06
ZFP64	96.8647	-0.418491	0.153346	-2.72906	0.00635143	0.0232521		NCAPH2	208.778	0.371781	0.130281	2.85368	0.00432159	0.0169667
ADI1	159.161	-0.416087	0.12868	-3.23351	0.0012228	0.00593464		PRRG4	210.417	0.370796	0.136022	2.72599	0.00641082	0.0233688
AP1M1	208.151	-0.415535	0.121626	-3.41648	0.000634355	0.00340281		SBDS	519.25	0.367747	0.0893078	4.11775	3.82594e-05	0.00028588
SUDS3	376.997	-0.412743	0.09594	-4.30209	1.69193e-05	0.000139969		DDX39B	720.004	0.366368	0.0973212	3.76452	0.000166867	0.00104982
PRDX5	181.577	-0.409525	0.132526	-3.09014	0.00200064	0.00903834		DDX3X	1462.72	0.366165	0.0921941	3.97168	7.1367e-05	0.000482342
OPTN	978.885	-0.407845	0.0760635	-5.36191	8.2348e-08	1.00394e-06		FABP3	196.143	0.365758	0.11778	3.10543	0.00190002	0.00862969
MFSD6	224.931	-0.406437	0.145123	-2.80064	0.0051002	0.0193095		HNRNPA1	2316.72	0.365237	0.0891068	4.09886	4.15186e-05	0.00030575
GRN	4521.83	-0.402512	0.0945191	-4.25853	2.05777e-05	0.000165924		WIPF2	234.264	0.361733	0.143301	2.52429	0.0115933	0.0386133
CIR1	150.574	-0.402151	0.125237	-3.21112	0.00132217	0.0063684		ZCCHC8	222.009	0.358341	0.116463	3.07686	0.00209195	0.00936783
TPD52	367.401	-0.398205	0.0862365	-4.61759	3.88219e-06	3.72557e-05		TCP1	1119.48	0.357429	0.0832047	4.29579	1.74075e-05	0.000143438
PCBD1	193.594	-0.396356	0.118044	-3.35768	0.000785992	0.00411233		KLF5	723.334	0.351776	0.126208	2.78727	0.00531547	0.0200057
LOC100154500	132.801	-0.395511	0.136422	-2.89918	0.00374142	0.015156		AGPAT6	617.303	0.35106	0.0875528	4.00969	6.07977e-05	0.000419817
RIT1	223.611	-0.394074	0.139087	-2.8333	0.00460708	0.0178673		C2H11orf58	645.432	0.350746	0.0845636	4.14772	3.35804e-05	0.000256945
PGM1	272.742	-0.393667	0.115325	-3.41354	0.000641241	0.00343058		MOCS3	145.994	0.348746	0.135627	2.57135	0.0101302	0.0343169
RSAD2	1698.61	-0.392831	0.146573	-2.6801	0.00736008	0.0262654		PICALM	1134.68	0.345562	0.0873494	3.95609	7.61869e-05	0.000509512
ARAF	411.626	-0.39247	0.0963133	-4.07493	4.60275e-05	0.000330588		DNAJB11	649.906	0.3451	0.0914505	3.77362	0.000160894	0.00101727
COMMD10	184.129	-0.392102	0.139325	-2.81429	0.00488846	0.0186744		TOR1AIP2	385.015	0.343683	0.107086	3.20942	0.00133001	0.00639409
TCN2	348.73	-0.391093	0.116877	-3.34621	0.000819253	0.00425144		RNF4	158.545	0.340777	0.131887	2.58386	0.00977005	0.0332364
SLC35F5	279.752	-0.389576	0.105982	-3.67587	0.000237038	0.00143121		MCMBP	527.11	0.340745	0.0847759	4.01936	5.83558e-05	0.000407371
SKIV2L	252.084	-0.389137	0.114012	-3.41313	0.000642225	0.00343058		GSK3B	352.278	0.338676	0.101296	3.34342	0.00082752	0.00428561
ACY1	219.996	-0.387757	0.110345	-3.51403	0.000441361	0.00247707		SEC61A1	613.108	0.337797	0.095396	3.54099	0.000398626	0.00226214
GALNS	431.323	-0.3802	0.108146	-3.51562	0.000438731	0.00246774		TMEM251	134.318	0.336721	0.127311	2.64487	0.00817235	0.0287612
PSEN1	289.408	-0.379705	0.102499	-3.70447	0.000211831	0.00129435		NXF1	375.952	0.335219	0.123152	2.72201	0.0064887	0.0235852
E4	2996.81	-0.379669	0.131998	-2.87632	0.00402339	0.0160949		UBE2W	145.059	0.334445	0.130109	2.57051	0.010155	0.0343169
LOC100626319	234.821	-0.376167	0.138858	-2.70899	0.00674876	0.0244381		SOD2	254.913	0.334181	0.101193	3.30241	0.000958589	0.00489476
PCK2	290.657	-0.374283	0.142748	-2.62198	0.00874207	0.0303059		BIN1	130.327	0.333944	0.138373	2.41337	0.015806	0.0498398
C12H17orf75	147.398	-0.373441	0.132302	-2.82263	0.0047632	0.0183471		TIMP1	301.902	0.333634	0.120026	2.77967	0.00544145	0.0204195
TRPV4	320.372	-0.373381	0.107511	-3.47296	0.000514757	0.00286376		TPM3	1569.38	0.332941	0.0579542	5.74491	9.19697e-09	1.39021e-07
PIK3C3	125.448	-0.373175	0.137847	-2.70717	0.00678589	0.0245255		MPZL2	1206.34	0.332259	0.0716985	4.63411	3.58468e-06	3.47291e-05
IL4R	229.204	-0.36992	0.137343	-2.69339	0.00707289	0.0253114		BCL2L1	663.771	0.331645	0.0896112	3.70093	0.00021481	0.00130942
LIPA	222.849	-0.369475	0.131159	-2.81701	0.0048473	0.0185449		WASF2	773.307	0.329924	0.116171	2.83998	0.00451162	0.0175238
MAP1LC3A	252.939	-0.366666	0.14289	-2.56607	0.0102857	0.0347125		NFYB	176.598	0.328831	0.135745	2.42242	0.0154177	0.0488611
PPP6C	182.575	-0.366666	0.113422	-3.23276	0.00122601	0.00593894		LETM1	571.246	0.32848	0.0848884	3.86955	0.000109035	0.000705128
SMAD3	442.501	-0.364088	0.123382	-2.9509	0.00316847	0.013106		DYNLL1	1264.02	0.328277	0.0945676	3.47134	0.000517865	0.00287477
IL13RA1	329.201	-0.363224	0.12352	-2.94061	0.0032757	0.0135056		MRPL40	294.816	0.32622	0.112762	2.893	0.00381579	0.0153596
INTS3	170.525	-0.363114	0.141688	-2.56276	0.0103843	0.0349526		HMGB1	1476.94	0.324948	0.081287	3.99754	6.40037e-05	0.000438391
CRYZL1	171.287	-0.359555	0.139858	-2.57087	0.0101444	0.0343169		SLBP	347.622	0.324298	0.107503	3.01664	0.0025559	0.0110756
PSME1	949.942	-0.358525	0.0973443	-3.68307	0.000230445	0.00139804		IMP3	221.326	0.323412	0.107075	3.02044	0.00252411	0.0109565
C2H19orf42	191.161	-0.356527	0.120799	-2.9514	0.0031634	0.013106		VAPB	773.75	0.322804	0.0740065	4.36183	1.2898e-05	0.000109547
GABBR1	213.996	-0.354102	0.140916	-2.51285	0.0119759	0.0397071		GPN3	198.039	0.318362	0.121964	2.61029	0.00904657	0.031234
LIMS1	274.744	-0.348174	0.112939	-3.08285	0.00205029	0.00922993		SRFBP1	201.117	0.318228	0.123147	2.58413	0.00976245	0.0332364
ATP1A1	2032.62	-0.34476	0.0924985	-3.7272	0.000193622	0.00119455		CASP3	227.509	0.317848	0.116093	2.73788	0.00618363	0.0227686
MAPK1	761.583	-0.344506	0.100375	-3.43219	0.000598718	0.00323892		IPO5	1816.2	0.317334	0.0776993	4.08413	4.42425e-05	0.000319348
NCK1	238.868	-0.344271	0.120512	-2.85674	0.00428022	0.0168347		CSE1L	995.843	0.316563	0.0773345	4.09343	4.2504e-05	0.000311208
CWF19L2	237.429	-0.343155	0.114856	-2.98769	0.00281095	0.0120089		HN1	480.463	0.316386	0.111	2.85033	0.00436737	0.0170938
P4HA1	664.783	-0.340906	0.108052	-3.15502	0.00160486	0.00751687		HMGCR	1173.17	0.314983	0.107038	2.94271	0.00325349	0.0134358
TMEM59	886.376	-0.339866	0.0942415	-3.60634	0.000310552	0.00180247		EIF4A2	1411.89	0.314932	0.0859475	3.66423	0.000248081	0.00148035
ERLIN2	273.764	-0.339362	0.111673	-3.03889	0.00237453	0.0104316		ELOVL1	584.681	0.313442	0.121444	2.58097	0.00985239	0.0334718
USF1	178.107	-0.338861	0.119819	-2.8281	0.00468259	0.0181051		SSR1	1081.91	0.312602	0.0746122	4.18969	2.79332e-05	0.000217657
GNPAT	175.236	-0.338792	0.127083	-2.66591	0.00767798	0.0272852		HSP90B1	7266.26	0.31249	0.0691463	4.51925	6.2058e-06	5.60723e-05
SMYD2	364.261	-0.337022	0.10951	-3.07755	0.00208712	0.00936264		MRPL44	188.175	0.310544	0.115262	2.69425	0.00705477	0.0253114
AP2B1	1132.33	-0.336745	0.112649	-2.98934	0.00279581	0.0119928		TMEM33	178.015	0.309256	0.11908	2.59704	0.00940319	0.0322902
SCNN1A	2731.73	-0.332908	0.1218	-2.73325	0.00627136	0.0230251		NSFL1C	539.301	0.308264	0.103845	2.9685	0.00299253	0.012541
PRDX2	618.912	-0.332357	0.0962109	-3.45446	0.000551395	0.00302141		TBC1D10B	275.611	0.307174	0.102088	3.0089	0.00262194	0.0113232
ASCC1	155.13	-0.329916	0.122392	-2.69556	0.00702696	0.0253114		HSDL2	167.663	0.304804	0.121988	2.49865	0.0124669	0.0409879
SCD	5038.08	-0.329372	0.0830961	-3.96375	7.37822e-05	0.000494729		TXNL1	562.11	0.304081	0.0829166	3.66731	0.000245118	0.00146956
GATA-6	367.86	-0.328362	0.0900464	-3.64659	0.000265748	0.0015638		PPP2R2A	638.024	0.301857	0.0820445	3.67918	0.000233983	0.00141613
LCTHIO	290.101	-0.324553	0.113512	-2.8592	0.00424717	0.0168302		COFILIN	5054.79	0.301574	0.0644012	4.68274	2.83068e-06	2.78478e-05
HEXB	800.239	-0.323517	0.097516	-3.31758	0.000908009	0.00465514		ITGB1	7484.11	0.301103	0.0662098	4.54772	5.4231e-06	4.98847e-05
TMEM63A	205.594	-0.323406	0.119331	-2.71016	0.00672507	0.0244095		MMGT1	270.061	0.298543	0.0997814	2.99197	0.00277188	0.0119102
PLIN2	182.661	-0.319461	0.130914	-2.44024	0.0146773	0.0471005		HSPE1	581.577	0.298329	0.106857	2.79185	0.0052408	0.0197831
ACTR2	784.021	-0.317654	0.104565	-3.03787	0.00238253	0.0104487		ARMC1	224.693	0.297692	0.122116	2.43778	0.0147776	0.0473627
RTFDC1	338.248	-0.309479	0.102068	-3.03208	0.00242875	0.0105967		TGIF1	366.446	0.296133	0.102504	2.88899	0.00386487	0.0155326
CTSB	2997.04	-0.30844	0.0757128	-4.07381	4.62503e-05	0.000331027		PSMC1	852.072	0.294819	0.0929784	3.17083	0.00152005	0.00715911
CIRBP	688.772	-0.306406	0.0936624	-3.27139	0.00107019	0.00536715		HSF1	207.727	0.294787	0.120965	2.43697	0.0148109	0.0474098
ATP6V1A	556.647	-0.305497	0.0937303	-3.25932	0.00111681	0.00550415		LONP1	238.066	0.292855	0.120332	2.43373	0.0149442	0.0477765
SRI	297.267	-0.293006	0.115908	-2.52793	0.0114738	0.0382661		HMGN2	915.111	0.29171	0.106266	2.74509	0.00604945	0.0223715
KHDRBS1	213.326	-0.291671	0.120175	-2.42705	0.015222	0.0484215		MAK16	460.477	0.289642	0.0905656	3.19815	0.00138313	0.0065628
LOX	2452.11	-0.288495	0.10428	-2.76654	0.00566554	0.0211359		SR-PSOX	456.653	0.287868	0.0970144	2.96727	0.00300459	0.0125709
TRA2A	302.985	-0.287391	0.0949727	-3.02604	0.00247779	0.0107868		NAPA	357.963	0.286896	0.0960711	2.98628	0.0028239	0.0120122
STIP	223.927	-0.287381	0.107738	-2.66741	0.0076438	0.0272139		MYO6	1348.21	0.286072	0.0868298	3.29463	0.0009855	0.0050021
OAZ2	208.965	-0.287306	0.115762	-2.48187	0.0130697	0.0426396		RAB35	448.9	0.282947	0.105045	2.69358	0.00706889	0.0253114
SCCPDH	221.132	-0.286873	0.106072	-2.70451	0.00684047	0.0246877		IMPAD1	430.489	0.282617	0.100226	2.8198	0.00480543	0.0184124
GBA	787.434	-0.286595	0.110622	-2.59077	0.00957627	0.0326644		RAP2A	164.059	0.282199	0.116952	2.41294	0.0158243	0.0498398
COX6C	702.692	-0.282371	0.0854298	-3.3053	0.000948758	0.00485429		NAP1L4	1309.98	0.280513	0.0686402	4.08672	4.37507e-05	0.000316696
CTSA	1648.9	-0.281588	0.0707463	-3.98024	6.88451e-05	0.000466536		TMEM189	1458.27	0.280513	0.066286	4.23186	2.31762e-05	0.000183966
CTSL	953.558	-0.279005	0.113921	-2.44911	0.014321	0.0461313		CREB3	485.064	0.278525	0.0899944	3.09491	0.00196872	0.00890994
TPI1	2216.01	-0.278037	0.105884	-2.62587	0.00864283	0.0300026		SELT	289.786	0.277321	0.106938	2.59329	0.00950629	0.0325565
CTNNB1	6765.11	-0.277268	0.0604314	-4.58814	4.47211e-06	4.22034e-05		SAR1A	292.572	0.275901	0.104748	2.63396	0.00843948	0.0294976
TSPAN3	1123.74	-0.276297	0.0898656	-3.07456	0.00210811	0.00939068		DHX15	677.449	0.274547	0.085448	3.21303	0.00131341	0.00633821
TGFB1	825.138	-0.272242	0.0829768	-3.28094	0.00103463	0.00522026		UXS1	725.132	0.272186	0.0742475	3.66593	0.000246439	0.001474
SUMF1	876.25	-0.271763	0.0889416	-3.05552	0.0022467	0.00992128		GRB2	339.483	0.271618	0.0952828	2.85065	0.00436299	0.0170938
LOC100512072	223.997	-0.271216	0.107462	-2.52383	0.0116082	0.0386133		PSMA5	629.705	0.270528	0.0981819	2.75538	0.00586242	0.0218065
ACO2	1045.56	-0.270771	0.0653714	-4.14205	3.44223e-05	0.000261035		DAZAP1	536.369	0.269945	0.0795979	3.39136	0.000695475	0.0036613
MTCH1	515.602	-0.269177	0.0999373	-2.69346	0.00707148	0.0253114		MAPRE1	1311.45	0.268172	0.0662027	4.05077	5.10486e-05	0.00036131
ATP5G3	1003.92	-0.26883	0.0838314	-3.2068	0.00134222	0.00642854		TMEM183A	253.095	0.266492	0.103967	2.56325	0.0103698	0.0349499
GNAI2	320.117	-0.268699	0.110105	-2.4404	0.0146711	0.0471005		LOC654323	2681.53	0.266227	0.0849682	3.13325	0.0017288	0.00798005
DYNC1I2	588.556	-0.267549	0.0802266	-3.33492	0.000853229	0.00440912		PLP2	1205.34	0.266149	0.0856618	3.10698	0.00189012	0.00861224
SNX6	271.13	-0.267168	0.105891	-2.52304	0.0116345	0.0386501		CDC37	365.049	0.260529	0.107458	2.42447	0.0153307	0.0487066
GOT2	439.197	-0.263675	0.085358	-3.08905	0.002008	0.00905555		SLC33A1	217.892	0.260115	0.107058	2.42967	0.0151125	0.0481333
C14H10orf84	541.128	-0.263662	0.0822443	-3.20583	0.00134672	0.00643796		CSTF1	268.121	0.256899	0.103115	2.49138	0.0127247	0.0417278
SUCLG1	737.881	-0.261971	0.0698708	-3.74936	0.000177285	0.00110176		CCT2	2017.05	0.256816	0.0794072	3.23416	0.00122	0.00593235
RAB10	1349.63	-0.257904	0.0702268	-3.67245	0.000240241	0.00144712		NUDC	608.486	0.25529	0.0831203	3.07133	0.00213109	0.00945996
CAST	3844.92	-0.256156	0.0744278	-3.44167	0.000578133	0.0031409		ALG10	290.721	0.252156	0.100949	2.49787	0.0124944	0.0410253
STARD10	848.753	-0.256003	0.0789002	-3.24465	0.00117595	0.00576217		TNFRSF1A	764	0.247259	0.0879831	2.8103	0.00494952	0.0188793
CALM3	1292.73	-0.251382	0.0818277	-3.07208	0.00212571	0.00945254		TPM4	1806.12	0.246754	0.0842101	2.93021	0.00338728	0.0139206
GHITM	1420.49	-0.242288	0.0747102	-3.24304	0.00118263	0.00578377		SEPHS2	649.159	0.246709	0.0847488	2.91106	0.00360206	0.0146607
HSP90AA1	1820.79	-0.235623	0.0804847	-2.92756	0.00341639	0.0139951		CD151	2859.22	0.245561	0.0745337	3.29463	0.0009855	0.0050021
HEXA	2893.42	-0.234966	0.0889382	-2.6419	0.0082442	0.0289342		SET	2447.26	0.244441	0.077046	3.17266	0.00151048	0.00712724
2017-09-02	1833.93	-0.229626	0.0564085	-4.07076	4.68598e-05	0.000333516		STT3A	1753.27	0.244182	0.0732372	3.33412	0.000855694	0.00440912
SLC9A3R1	576.225	-0.226988	0.0860194	-2.6388	0.00831989	0.0291597		CLDN6	831.409	0.242062	0.0982761	2.46308	0.013775	0.0446548
PBX2	523.476	-0.22342	0.0873983	-2.55635	0.0105777	0.0355099		PRPF40A	717.514	0.242043	0.0699141	3.46201	0.000536167	0.00295704
YIPF3	403.484	-0.214907	0.0883856	-2.43147	0.0150377	0.0479823		G3BP1	656.78	0.240573	0.0865076	2.78095	0.00542003	0.0203691
HNRNPM	1324.29	-0.214092	0.0781396	-2.73987	0.00614641	0.0226643		SNRPD3	615.192	0.239526	0.0981228	2.44108	0.0146433	0.0471005
ANXA8	10481.2	-0.206851	0.0604412	-3.42235	0.000620821	0.00333724		DNAJA1	1087.48	0.231024	0.0773391	2.98715	0.0028159	0.0120089
PRKCSH	1421.65	-0.205102	0.0704678	-2.91057	0.00360765	0.0146607		MAL2	2497.16	0.229837	0.0778029	2.9541	0.00313586	0.0130717
GUSB	1267.46	-0.203813	0.0827699	-2.4624	0.013801	0.0446824		PRELID1	1209.79	0.228506	0.0735561	3.10656	0.0018928	0.00861224
KLF10	984.415	-0.191482	0.0787583	-2.43126	0.0150463	0.0479823		LOC733612	544.018	0.224394	0.0795187	2.8219	0.00477398	0.0183471
NUCB1	1461.43	-0.188059	0.068976	-2.72644	0.00640207	0.0233688		LGALS3	4404.2	0.22437	0.0708179	3.16827	0.00153348	0.00720904
								PAFAH1B1	805.715	0.222093	0.075243	2.95168	0.00316054	0.013106
								SPINT1	4033.18	0.221278	0.0618359	3.57847	0.000345608	0.0019789
								PPIA	2936.58	0.221084	0.091488	2.41653	0.0156692	0.0494734
								ARF4	1649.42	0.216027	0.0633156	3.41191	0.000645104	0.00343876
								EIF4G1	3140.87	0.21474	0.0692005	3.10316	0.00191465	0.00868063
								SS18	437.145	0.214468	0.0869119	2.46765	0.0136002	0.0441443
								HNRNPK	2291.7	0.212584	0.0551348	3.85571	0.000115393	0.000744361
								ARF1	1119.2	0.203571	0.074254	2.74156	0.00611488	0.0225807
								PSMC2	1353.13	0.184339	0.0737106	2.50085	0.0123896	0.04082
								BRD2	1204.72	0.181278	0.0749789	2.41772	0.015618	0.049373
								ACTR3	1321.41	0.158747	0.0615932	2.57734	0.00995626	0.0337797
								ARPC2	2525.34	0.156774	0.0639149	2.45286	0.0141727	0.0457694
