# Supplementary material for: Transcriptome analysis of pig intestinal cell monolayers infected with Cryptosporidium parvum asexual stages
Source: Parasit Vectors. 2018 Mar 12;11:176. doi: 10.1186/s13071-018-2754-3 (PMC5848449; doi:10.1186/s13071-018-2754-3)
Supplement: Supplementary file 4 — Table S2. KEGG pathways significantly enriched in C. parvum infected cell monolayers. (XLSX 15 kb) [file 13071_2018_2754_MOESM4_ESM.xlsx]

## Sheet: infec_all_pathway
Table S2
pathway analysis based on all (n=411) upregulated genes identified by DESeq2; upregulated in infected monolayers
Category	Term	Count	%	PValue	Genes	List Total	Pop Hits	Pop Total	Fold Enrichment	Bonferroni	Benjamini	FDR
KEGG_PATHWAY	ssc03040:Spliceosome	16	4.21053	8.97854e-06	SRSF1, SNRPD3, DDX39B, PRPF3, HNRNPA1, RBMX, SMNDC1, SRSF2, HNRNPK, DHX15, SNRPA, LSM3, SNRPF, HSPA8, RBM25, PRPF40A	218	129	7030	3.99972	0.00189269	0.00189269	0.0113517
KEGG_PATHWAY	ssc04110:Cell cycle	15	3.94737	1.05597e-05	CCNB1, CCNE2, CDK1, CCNB2, DBF4, GSK3B, GADD45G, PCNA, PKMYT1, SFN, RB1, CDC25C, CCNA2, MYC, CDC25B	218	115	7030	4.20622	0.00222564	0.00111344	0.0133507
KEGG_PATHWAY	ssc05161:Hepatitis B	15	3.94737	0.000219142	EGR2, CREB3, MAP2K1, GRB2, CYCS, NFKBIA, RB1, CCNE2, FOS, CASP3, ATF4, DDX3X, PCNA, MYC, CCNA2	218	151	7030	3.20341	0.0451912	0.0152965	0.276726
KEGG_PATHWAY	ssc04115:p53 signaling pathway	10	2.63158	0.000338398	CCNB1, CCNE2, CDK1, CASP3, CCNB2, GADD45G, CYCS, SFN, THBS1, IGFBP3	218	72	7030	4.47885	0.0689236	0.0176951	0.427021
KEGG_PATHWAY	ssc05134:Legionellosis	9	2.36842	0.000582667	CASP3, ARF1, HSF1, CXCL2, CYCS, NFKBIA, HSPD1, SAR1A, HSPA8	218	62	7030	4.68112	0.115717	0.0242957	0.734219
KEGG_PATHWAY	ssc05206:MicroRNAs in cancer	18	4.73684	0.000645873	MCL1, PTGS2, MAP2K1, GRB2, EZH2, CDC25C, CDC25B, CCNE2, CASP3, HNRNPK, SLC7A1, VEGFA, DNMT1, STMN1, THBS1, MYC, CRK, PLAU	218	228	7030	2.54587	0.127439	0.0224644	0.813564
KEGG_PATHWAY	ssc04668:TNF signaling pathway	11	2.89474	0.0017605	TNFRSF1A, FOS, CASP3, ATF4, MAP2K1, CREB3, PTGS2, EDN1, CXCL2, NFKBIA, TNFAIP3	218	108	7030	3.28449	0.310503	0.0517274	2.20327
KEGG_PATHWAY	ssc05215:Prostate cancer	9	2.36842	0.00452598	CCNE2, HSP90B1, ATF4, MAP2K1, CREB3, GRB2, GSK3B, NFKBIA, RB1	218	85	7030	3.41446	0.616014	0.112764	5.57416
KEGG_PATHWAY	ssc05203:Viral carcinogenesis	14	3.68421	0.00483744	CCNE2, CDK1, CASP3, ATF4, EGR2, HNRNPK, CREB3, DDX3X, GRB2, PSMC1, NFKBIA, RANBP1, RB1, CCNA2	218	186	7030	2.42725	0.640548	0.107462	5.94702
KEGG_PATHWAY	ssc05222:Small cell lung cancer	9	2.36842	0.00486106	CCNE2, CKS1B, PTGS2, CYCS, NFKBIA, RB1, BCL2L1, ITGB1, MYC	218	86	7030	3.37476	0.642344	0.0977092	5.97524
KEGG_PATHWAY	ssc04914:Progesterone-mediated oocyte maturation	9	2.36842	0.00521484	CCNB1, CDK1, CCNB2, MAP2K1, CPEB2, PKMYT1, CDC25C, CCNA2, CDC25B	218	87	7030	3.33597	0.668196	0.0954267	6.39702
KEGG_PATHWAY	ssc05219:Bladder cancer	6	1.57895	0.00585493	MAP2K1, VEGFA, HBEGF, RB1, THBS1, MYC	218	38	7030	5.09174	0.710332	0.0981	7.15568
KEGG_PATHWAY	ssc04915:Estrogen signaling pathway	9	2.36842	0.00935174	FOS, HSP90B1, ATF4, MAP2K1, CREB3, GRB2, FKBP4, HBEGF, HSPA8	218	96	7030	3.02322	0.862276	0.141441	11.2013
KEGG_PATHWAY	ssc03008:Ribosome biogenesis in eukaryotes	8	2.10526	0.0129851	RPP38, IMP3, SBDS, DKC1, RN18S, UTP15, NXF1, NOP56	218	82	7030	3.14612	0.936568	0.178797	15.2323
KEGG_PATHWAY	ssc04510:Focal adhesion	13	3.42105	0.0161099	CAV2, CAV1, MAP2K1, GRB2, ITGB1, LOC733637, MYL9, VCL, GSK3B, VEGFA, THBS1, CRK, SPP1	218	193	7030	2.17213	0.967511	0.20424	18.5637
KEGG_PATHWAY	ssc05220:Chronic myeloid leukemia	7	1.84211	0.0192194	MAP2K1, GRB2, NFKBIA, RB1, BCL2L1, CRK, MYC	218	69	7030	3.27151	0.98334	0.225799	21.7586
KEGG_PATHWAY	ssc04064:NF-kappa B signaling pathway	8	2.10526	0.0196622	TNFRSF1A, BCL10, PTGS2, NFKBIA, BCL2L1, TNFAIP3, PLAU	218	89	7030	2.89867	0.984855	0.218449	22.2041
KEGG_PATHWAY	ssc04662:B cell receptor signaling pathway	7	1.84211	0.0218333	FOS, BCL10, MAP2K1, GRB2, GSK3B, NFKBIA	218	71	7030	3.17935	0.990513	0.228	24.3546
KEGG_PATHWAY	ssc05166:HTLV-I infection	15	3.94737	0.0222143	EGR2, NFKBIA, NFYB, RB1, BCL2L1, MYBL2, FOS, TNFRSF1A, ATF4, MSX1, ETS1, GSK3B, PCNA, RANBP1, MYC	218	250	7030	1.93486	0.991262	0.220792	24.7263
KEGG_PATHWAY	ssc04141:Protein processing in endoplasmic reticulum	11	2.89474	0.0249982	HSP90B1, ATF4, STT3A, DNAJB11, CKAP4, NSFL1C, DNAJA1, SAR1A, HSPA8, SEC61A1, SSR1	218	159	7030	2.23097	0.995212	0.23439	27.3916
KEGG_PATHWAY	ssc05100:Bacterial invasion of epithelial cells	7	1.84211	0.029392	CAV2, CAV1, ARPC2, WASF2, ITGB1, CRK, VCL	218	76	7030	2.97018	0.998154	0.258994	31.4219
KEGG_PATHWAY	ssc05200:Pathways in cancer	20	5.26316	0.0297267	CKS1B, BMP2, MAP2K1, PTGS2, GRB2, CYCS, NFKBIA, RB1, BCL2L1, ITGB1, RAD51, TPM3, CCNE2, FOS, CASP3, HSP90B1, GSK3B, VEGFA, MYC, CRK	218	387	7030	1.66655	0.998283	0.251309	31.7203
KEGG_PATHWAY	ssc05205:Proteoglycans in cancer	12	3.15789	0.032833	CAV2, CASP3, CAV1, MAP2K1, GRB2, VEGFA, HBEGF, SDC4, THBS1, ITGB1, MYC, PLAU	218	190	7030	2.0367	0.999127	0.263807	34.4333
KEGG_PATHWAY	ssc04666:Fc gamma R-mediated phagocytosis	7	1.84211	0.040511	MAP2K1, ARPC2, WASF2, ARF6, PIP5K1A, BIN1, CRK	218	82	7030	2.75285	0.999838	0.304813	40.7188
KEGG_PATHWAY	ssc04010:MAPK signaling pathway	14	3.68421	0.0417523	MAP2K1, GRB2, CDC25B, FOS, TNFRSF1A, CASP3, ATF4, BDNF, DUSP1, GADD45G, STMN1, MYC, CRK, HSPA8	218	247	7030	1.82781	0.999876	0.302294	41.6811
KEGG_PATHWAY	ssc04012:ErbB signaling pathway	7	1.84211	0.046949	MAP2K1, GRB2, GSK3B, HBEGF, AREG, CRK, MYC	218	85	7030	2.65569	0.999961	0.323108	45.5561
KEGG_PATHWAY	ssc04144:Endocytosis	14	3.68421	0.0480374	CAV2, CAV1, CHMP4C, LDLR, ARF6, CYTH2, PIP5K1A, SMAP2, ARF1, ARPC2, RAB35, WIPF2, BIN1, HSPA8	218	252	7030	1.79154	0.999969	0.319358	46.3371
KEGG_PATHWAY	ssc04320:Dorso-ventral axis formation	4	1.05263	0.0492265	MAP2K1, CPEB2, GRB2, ETS1	218	27	7030	4.77744	0.999976	0.316411	47.1785
KEGG_PATHWAY	ssc05168:Herpes simplex infection	11	2.89474	0.0547532	SRSF1, CDK1, TNFRSF1A, FOS, SRSF2, CASP3, HNRNPK, CYCS, NFKBIA, ARNTL, NXF1	218	182	7030	1.94904	0.999993	0.336149	50.9319
KEGG_PATHWAY	ssc05210:Colorectal cancer	6	1.57895	0.0581612	FOS, CASP3, MAP2K1, GSK3B, CYCS, MYC	218	68	7030	2.84539	0.999997	0.343902	53.1224
KEGG_PATHWAY	ssc04390:Hippo signaling pathway	9	2.36842	0.0610326	BMP2, ID2, CTGF, ID1, GSK3B, TEAD4, AREG, MYC, PPP2R2A	218	137	7030	2.11846	0.999998	0.348601	54.8977
KEGG_PATHWAY	ssc05145:Toxoplasmosis	8	2.10526	0.0621538	TNFRSF1A, CASP3, LDLR, CYCS, NFKBIA, BCL2L1, ITGB1, HSPA8	218	114	7030	2.263	0.999999	0.344998	55.5739
KEGG_PATHWAY	ssc04151:PI3K-Akt signaling pathway	16	4.21053	0.0790925	MCL1, CREB3, MAP2K1, GRB2, BCL2L1, ITGB1, CDC37, CCNE2, ATF4, HSP90B1, GSK3B, VEGFA, THBS1, MYC, SPP1, PPP2R2A	218	326	7030	1.58271	1	0.409528	64.7179
KEGG_PATHWAY	ssc04350:TGF-beta signaling pathway	6	1.57895	0.0887102	BMP2, ID2, ID1, TGIF1, THBS1, MYC	218	77	7030	2.51281	1	0.438134	69.1038
KEGG_PATHWAY	ssc05160:Hepatitis C	8	2.10526	0.097344	TNFRSF1A, LDLR, CLDN4, GRB2, CLDN6, GSK3B, NFKBIA, PPP2R2A	218	127	7030	2.03135	1	0.46066	72.6074
