# Supplementary material for: Transcriptome analysis of pig intestinal cell monolayers infected with Cryptosporidium parvum asexual stages
Source: Parasit Vectors. 2018 Mar 12;11:176. doi: 10.1186/s13071-018-2754-3 (PMC5848449; doi:10.1186/s13071-018-2754-3)
Supplement: Supplementary file 5 — Table S3. Pathway analysis of genes upregulated in uninfected monolayers. (XLSX 17 kb) [file 13071_2018_2754_MOESM5_ESM.xlsx]

## Sheet: uninfected
Table S3
pathway analysis based on all (n=399) downregulated genes identified by DESeq2; upregulated in uninfected monolayers
Category	Term	Count	%	PValue	Genes	List Total	Pop Hits	Pop Total	Fold Enrichment	Bonferroni	Benjamini	FDR
KEGG_PATHWAY	ssc04146:Peroxisome	15	3.91645	1.70287e-07	ACOX1, HACL1, ECH1, PEX6, PRDX5, PEX3, ACSL1, DHRS4, PEX2, GNPAT, HSD17B4, CAT, SCP2, ACSL3, CROT	219	82	7030	5.87203	4.35925e-05	4.35925e-05	0.000222044
KEGG_PATHWAY	ssc00010:Glycolysis / Gluconeogenesis	11	2.87206	5.76317e-06	GPI, TPI1, GALM, LDHA, ALDOC, PGM1, ALDH2, HK1, PFKM, PCK2, ACSS2	219	55	7030	6.42009	0.00147429	0.000737415	0.00751457
KEGG_PATHWAY	ssc01130:Biosynthesis of antibiotics	20	5.22193	6.29164e-06	ACAA2, LDHA, ACY1, ACO2, ALDOC, SUCLG1, HK1, PFKM, PCK2, ACSS2, GOT2, FNTB, GPI, GALM, TPI1, PGM1, PHGDH, ALDH2, ADSL, CAT	219	191	7030	3.3613	0.00160937	0.000536744	0.00820362
KEGG_PATHWAY	ssc01100:Metabolic pathways	63	16.4491	7.65814e-06	ACOX1, NAMPT, LDHA, CNDP1, CNDP2, HEXA, SAT2, HEXB, ACSS2, ALG9, GSS, GOT2, P4HA1, PIK3C3, GSTZ1, ATP5L, ITPK1, PLD3, ACAA2, HYAL1, FECH, ACO2, ACADS, SUCLG1, QDPR, PFKM, COX6C, LPIN3, ATP6V1A, DHRS4, PGM1, ADSL, ALDOC, HK1, COMT, ATP5G3, GALM, TPI1, CYP2J34, ACSL1, INPP5K, IVD, CYP4F55, GALNS, PLCD1, FUT1, HSD17B4, ACSL3, GBA, MOCS2, ACY1, GUSB, PCK2, ADI1, GPI, MPI, PYGL, PHGDH, ALDH2, DPYD, SC…	219	1175	7030	1.72113	0.00195857	0.000490003	0.00998531
KEGG_PATHWAY	ssc05160:Hepatitis C	16	4.17755	7.82514e-06	CLDN8, RNASEL, TP53, TLR3, OAS1, OAS2, STAT1, STAT2, TYK2, DDX58, MAPK1, IFIT1, PPP2CA, IRF7, ARAF, JAK1	219	127	7030	4.04415	0.00200124	0.000400568	0.010203
KEGG_PATHWAY	ssc05164:Influenza A	17	4.43864	5.52577e-05	SLA-DMA, RNASEL, TLR3, RSAD2, OAS1, OAS2, STAT1, STAT2, TYK2, DDX58, MAPK1, TNFSF10, MYD88, IRF7, JAK1, CASP1, MX1	219	167	7030	3.26771	0.0140468	0.00235495	0.0720288
KEGG_PATHWAY	ssc01200:Carbon metabolism	13	3.39426	7.41024e-05	GOT2, GPI, TPI1, ACO2, ACADS, SUCLG1, ALDOC, PHGDH, HK1, CAT, PFKM, ACSS2, PC	219	103	7030	4.05151	0.0187921	0.00270646	0.0965821
KEGG_PATHWAY	ssc04068:FoxO signaling pathway	14	3.65535	0.00022818	MAPK1, IGF1R, TNFSF10, CDKN2B, PRKAG1, ARAF, SKP2, SMAD3, FBXO32, CAT, PCK2, SIRT1, PTEN, TGFB1	219	133	7030	3.379	0.0567471	0.00727601	0.297126
KEGG_PATHWAY	ssc05168:Herpes simplex infection	16	4.17755	0.000496994	SLA-DMA, RNASEL, SKP2, TP53, TLR3, OAS1, OAS2, STAT1, STAT2, DDX58, TYK2, IFIT1, MYD88, IRF7, CASP8, JAK1	219	182	7030	2.82202	0.119497	0.0140407	0.646116
KEGG_PATHWAY	ssc00520:Amino sugar and nucleotide sugar metabolism	8	2.08877	0.000803693	GPI, RENBP, MPI, HEXA, HEXB, PGM1, HK1, FPGT	219	50	7030	5.13607	0.186027	0.0203724	1.04291
KEGG_PATHWAY	ssc04142:Lysosome	12	3.13316	0.0009586	CTSL, AP1M1, LIPA, HEXA, GUSB, GALNS, HEXB, SUMF1, CTSA, SCARB2, CTSB, GBA	219	117	7030	3.29235	0.217702	0.0220727	1.24277
KEGG_PATHWAY	ssc03320:PPAR signaling pathway	9	2.34987	0.00101481	ACOX1, SLC27A1, PPARD, ACSL1, OLR1, SCD, PCK2, SCP2, ACSL3	219	67	7030	4.312	0.228888	0.0214273	1.31519
KEGG_PATHWAY	ssc00051:Fructose and mannose metabolism	6	1.56658	0.0020713	TPI1, MPI, ALDOC, HK1, PFKM, FPGT	219	30	7030	6.42009	0.411868	0.0400087	2.66744
KEGG_PATHWAY	ssc00531:Glycosaminoglycan degradation	5	1.30548	0.00241614	HYAL1, HEXA, GUSB, GALNS, HEXB	219	19	7030	8.44749	0.461669	0.0432703	3.10509
KEGG_PATHWAY	ssc05161:Hepatitis B	13	3.39426	0.00245819	DDX58, MAPK1, MYD88, IRF7, CASP8, TP53, VDAC1P5, TLR3, JAK1, STAT1, PTEN, TGFB1, STAT2	219	151	7030	2.76362	0.467446	0.0411348	3.15833
KEGG_PATHWAY	ssc04350:TGF-beta signaling pathway	9	2.34987	0.00251252	BMP4, MAPK1, SMAD9, CDKN2B, SMAD7, PPP2CA, SMAD3, TGFB1, PITX2	219	77	7030	3.752	0.47482	0.0394515	3.22708
KEGG_PATHWAY	ssc05162:Measles	12	3.13316	0.00254913	TYK2, DDX58, TNFSF10, MYD88, IRF7, TP53, JAK1, OAS1, OAS2, STAT1, MX1, STAT2	219	132	7030	2.91822	0.479732	0.0377067	3.27339
KEGG_PATHWAY	ssc05214:Glioma	8	2.08877	0.00263214	MAPK1, IGF1R, CAMK2G, ARAF, CAMK2D, TP53, CALM3, PTEN	219	61	7030	4.2099	0.490699	0.0367904	3.3783
KEGG_PATHWAY	ssc05212:Pancreatic cancer	8	2.08877	0.00316827	MAPK1, CDC42, ARAF, TP53, SMAD3, JAK1, STAT1, TGFB1	219	63	7030	4.07625	0.556192	0.0418549	4.05336
KEGG_PATHWAY	ssc01230:Biosynthesis of amino acids	8	2.08877	0.00316827	GOT2, TPI1, ACY1, ACO2, ALDOC, PHGDH, PFKM, PC	219	63	7030	4.07625	0.556192	0.0418549	4.05336
KEGG_PATHWAY	ssc04950:Maturity onset diabetes of the young	5	1.30548	0.00586731	HES1, HHEX, HNF1B, HNF4A, SLC2A2	219	24	7030	6.6876	0.778305	0.0725559	7.38616
KEGG_PATHWAY	ssc00071:Fatty acid degradation	6	1.56658	0.00744334	ACOX1, ACAA2, ACSL1, ACADS, ALDH2, ACSL3	219	40	7030	4.81507	0.852307	0.0870528	9.28249
KEGG_PATHWAY	ssc05152:Tuberculosis	13	3.39426	0.00768246	SLA-DMA, CAMK2G, TLR1, STAT1, TGFB1, MAPK1, MYD88, PIK3C3, CASP8, CAMK2D, JAK1, CALM3, SYK	219	174	7030	2.39831	0.861142	0.0858322	9.56706
KEGG_PATHWAY	ssc05200:Pathways in cancer	22	5.74413	0.00851258	BMP4, PPARD, WNT10B, HSP90AA1, GNAI2, APC2, SKP2, TP53, SMAD3, FZD2, STAT1, PTEN, TGFB1, CTNNB1, CDC42, IGF1R, MAPK1, CDKN2B, CASP8, ARAF, JAK1, F2R	219	387	7030	1.82483	0.887921	0.0907674	10.5486
KEGG_PATHWAY	ssc04922:Glucagon signaling pathway	9	2.34987	0.00903491	LDHA, PYGL, SLC2A2, PRKAG1, CAMK2G, CAMK2D, CALM3, PCK2, SIRT1	219	95	7030	3.0411	0.902065	0.0922719	11.1611
KEGG_PATHWAY	ssc00330:Arginine and proline metabolism	6	1.56658	0.0101039	GOT2, CNDP1, CNDP2, P4HA1, SAT2, ALDH2	219	43	7030	4.47913	0.925707	0.0987654	12.4026
KEGG_PATHWAY	ssc05230:Central carbon metabolism in cancer	7	1.82768	0.0120142	MAPK1, SLC2A2, TP53, HK1, PFKM, PTEN, SIRT3	219	62	7030	3.62425	0.954691	0.112201	14.5814
KEGG_PATHWAY	ssc01212:Fatty acid metabolism	6	1.56658	0.0122014	ACOX1, ACAA2, ACSL1, ACADS, SCD, ACSL3	219	45	7030	4.28006	0.956837	0.10988	14.7922
KEGG_PATHWAY	ssc05213:Endometrial cancer	6	1.56658	0.0172432	MAPK1, APC2, ARAF, TP53, PTEN, CTNNB1	219	49	7030	3.93067	0.988354	0.147027	20.2922
KEGG_PATHWAY	ssc05210:Colorectal cancer	7	1.82768	0.0183677	MAPK1, APC2, ARAF, TP53, SMAD3, TGFB1, CTNNB1	219	68	7030	3.30446	0.991312	0.150961	21.4733
KEGG_PATHWAY	ssc04550:Signaling pathways regulating pluripotency of stem cells	10	2.61097	0.0193614	BMP4, MAPK1, IGF1R, WNT10B, SMAD9, APC2, SMAD3, JAK1, FZD2, CTNNB1	219	130	7030	2.46927	0.993296	0.153663	22.5035
KEGG_PATHWAY	ssc05217:Basal cell carcinoma	6	1.56658	0.0202153	BMP4, WNT10B, APC2, TP53, FZD2, CTNNB1	219	51	7030	3.77652	0.994636	0.155195	23.3788
KEGG_PATHWAY	ssc05145:Toxoplasmosis	9	2.34987	0.0248978	SLA-DMA, TYK2, MAPK1, MYD88, GNAI2, CASP8, JAK1, STAT1, TGFB1	219	114	7030	2.53425	0.998427	0.182663	28.0186
KEGG_PATHWAY	ssc04916:Melanogenesis	8	2.08877	0.0249477	MAPK1, WNT10B, GNAI2, CAMK2G, CAMK2D, CALM3, FZD2, CTNNB1	219	93	7030	2.76133	0.998447	0.177978	28.0666
KEGG_PATHWAY	ssc00620:Pyruvate metabolism	5	1.30548	0.0266878	LDHA, ALDH2, PCK2, ACSS2, PC	219	37	7030	4.3379	0.999017	0.184271	29.7227
KEGG_PATHWAY	ssc04152:AMPK signaling pathway	9	2.34987	0.0285358	IGF1R, HNF4A, PPP2CA, SCD, PRKAG1, PFKM, RAB10, PCK2, SIRT1	219	117	7030	2.46927	0.999396	0.190837	31.4428
KEGG_PATHWAY	ssc00030:Pentose phosphate pathway	4	1.04439	0.0293275	GPI, ALDOC, PGM1, PFKM	219	22	7030	5.83645	0.99951	0.190768	32.1678
KEGG_PATHWAY	ssc00340:Histidine metabolism	4	1.04439	0.0293275	CNDP1, HNMT, CNDP2, ALDH2	219	22	7030	5.83645	0.99951	0.190768	32.1678
KEGG_PATHWAY	ssc04722:Neurotrophin signaling pathway	9	2.34987	0.0298261	MAGED1, MAPK1, CDC42, PSEN1, RPS6KA1, CAMK2G, CAMK2D, TP53, CALM3	219	118	7030	2.44834	0.99957	0.189014	32.6208
KEGG_PATHWAY	ssc05205:Proteoglycans in cancer	12	3.13316	0.0338141	CTSL, MAPK1, IGF1R, CDC42, WNT10B, CAMK2G, ARAF, CAMK2D, TP53, FZD2, TGFB1, CTNNB1	219	190	7030	2.0274	0.99985	0.206848	36.1443
KEGG_PATHWAY	ssc04310:Wnt signaling pathway	9	2.34987	0.0416171	PPARD, WNT10B, APC2, PSEN1, CAMK2G, CAMK2D, TP53, FZD2, CTNNB1	219	126	7030	2.29289	0.999981	0.24348	42.5514
KEGG_PATHWAY	ssc05140:Leishmaniasis	6	1.56658	0.0424753	SLA-DMA, MAPK1, MYD88, JAK1, STAT1, TGFB1	219	62	7030	3.1065	0.999985	0.24254	43.2185
KEGG_PATHWAY	ssc05215:Prostate cancer	7	1.82768	0.0478257	MAPK1, IGF1R, HSP90AA1, ARAF, TP53, PTEN, CTNNB1	219	85	7030	2.64357	0.999996	0.263611	47.2193
KEGG_PATHWAY	ssc05142:Chagas disease (American trypanosomiasis)	8	2.08877	0.0479955	MAPK1, GNA14, MYD88, GNAI2, PPP2CA, CASP8, SMAD3, TGFB1	219	107	7030	2.40003	0.999997	0.259032	47.3419
KEGG_PATHWAY	ssc00052:Galactose metabolism	4	1.04439	0.0497877	GALM, PGM1, HK1, PFKM	219	27	7030	4.75562	0.999998	0.262171	48.62
KEGG_PATHWAY	ssc00410:beta-Alanine metabolism	4	1.04439	0.0545304	CNDP1, CNDP2, ALDH2, DPYD	219	28	7030	4.58578	0.999999	0.278372	51.8653
KEGG_PATHWAY	ssc00562:Inositol phosphate metabolism	6	1.56658	0.0561007	TPI1, INPP5K, PIK3C3, PLCD1, ITPK1, PTEN	219	67	7030	2.87467	1	0.279963	52.8973
KEGG_PATHWAY	ssc04720:Long-term potentiation	6	1.56658	0.0561007	MAPK1, RPS6KA1, CAMK2G, ARAF, CAMK2D, CALM3	219	67	7030	2.87467	1	0.279963	52.8973
KEGG_PATHWAY	ssc00020:Citrate cycle (TCA cycle)	4	1.04439	0.0646352	ACO2, SUCLG1, PCK2, PC	219	30	7030	4.28006	1	0.31055	58.1583
KEGG_PATHWAY	ssc04261:Adrenergic signaling in cardiomyocytes	9	2.34987	0.0667197	ATP2B1, MAPK1, GNAI2, PPP2CA, CAMK2G, CAMK2D, CALM3, ATP1A1, TPM1	219	139	7030	2.07845	1	0.313467	59.358
KEGG_PATHWAY	ssc00603:Glycosphingolipid biosynthesis - globo series	3	0.78329	0.0771229	HEXA, HEXB, FUT1	219	15	7030	6.42009	1	0.34822	64.8847
KEGG_PATHWAY	ssc00500:Starch and sucrose metabolism	4	1.04439	0.081268	GPI, PYGL, PGM1, HK1	219	33	7030	3.89096	1	0.357785	66.8866
KEGG_PATHWAY	ssc04620:Toll-like receptor signaling pathway	7	1.82768	0.0930766	MAPK1, MYD88, IRF7, CASP8, TLR1, TLR3, STAT1	219	101	7030	2.22478	1	0.393597	72.0266
KEGG_PATHWAY	ssc00511:Other glycan degradation	3	0.78329	0.0959807	HEXA, HEXB, GBA	219	17	7030	5.66479	1	0.3974	73.1724
